# Supplementary material for: The difference in quasi-induced exposure to crashes involving various hazardous driving actions
Source: PLoS One. 2023 Feb 2;18(2):e0279387. doi: 10.1371/journal.pone.0279387 (PMC9894421; doi:10.1371/journal.pone.0279387)
Supplement: S1 Data — (CSV) [file pone.0279387.s001.csv]

	AreaType	SpeedLmt	Hour	Weekday	Weather	Light	NFC	V1Type	V1Age	V1Sex	V1HazAct	V2Type	V2Age	V2Sex
1	2	35	8	7	1	1	16	1	37	M	9	1	39	F
7	2	55	15	6	2	1	19	2	73	F	9	1	28	F
11	2	45	7	4	2	2	16	2	55	M	12	1	50	M
12	3	55	15	2	5	1	16	1	40	M	6	3	53	M
14	2	55	6	4	1	2	16	1	38	M	3	1	58	M
31	3	35	14	5	1	1	14	1	19	M	12	1	20	F
42	2	30	10	5	2	1	16	3	58	M	12	2	31	M
47	3	70	18	6	5	3	11	1	55	F	12	1	21	F
49	2	25	15	2	1	1	19	4	20	F	3	6	21	F
52	2	35	8	6	1	1	16	1	20	F	12	1	57	F
53	2	50	7	3	2	1	16	1	20	F	12	1	50	F
55	2	50	8	3	2	1	16	1	63	M	12	1	21	M
58	2	40	15	6	2	1	16	1	21	F	3	1	22	F
59	2	35	11	7	5	1	16	1	50	F	3	2	37	M
61	1	70	18	1	1	3	11	3	45	M	3	1	66	F
62	2	25	12	3	2	1	17	1	23	M	4	1	44	F
65	2	55	16	1	1	1	7	1	75	F	7	1	55	F
68	3	55	9	4	2	1	7	1	33	F	3	1	52	F
75	3	50	7	3	4	2	6	3	37	M	12	1	28	M
76	2	45	14	4	2	1	6	1	19	M	12	1	20	F
77	2	0	9	5	2	1	6	1	18	M	12	1	30	M
78	2	15	16	6	1	1	6	2	34	F	3	1	21	F
79	2	35	19	4	2	1	6	1	31	M	11	1	42	M
86	2	25	12	3	2	1	19	1	35	F	3	1	33	M
88	2	30	13	7	1	1	19	6	17	M	3	1	37	F
90	2	55	11	4	2	1	7	1	44	F	6	1	64	M
93	3	25	8	2	1	1	16	1	35	M	12	1	28	M
96	2	55	17	4	1	1	9	1	26	F	3	1	52	F
98	2	25	18	4	1	1	19	4	30	F	3	1	63	F
99	2	40	23	7	1	4	16	1	31	F	3	3	43	M
102	2	40	10	2	1	1	16	1	18	M	12	1	56	M
103	2	40	18	7	1	1	16	1	58	F	4	1	37	M
110	3	45	18	4	1	3	6	1	16	M	12	1	23	F
112	2	25	12	4	2	1	6	3	23	M	12	2	68	M
116	2	55	14	3	1	1	7	1	45	F	11	1	18	M
118	2	55	9	4	1	1	7	1	73	F	9	3	16	M
130	3	0	13	4	2	1	6	1	57	M	12	2	60	F
131	2	55	6	5	1	2	6	1	47	M	7	10	38	M
134	3	55	13	5	1	1	9	1	53	M	13	1	19	M
139	3	55	12	2	1	1	7	3	34	M	3	4	43	M
141	2	25	16	7	1	1	19	1	23	F	3	1	41	F
145	2	25	12	6	4	1	19	1	33	F	3	1	55	M
146	2	25	8	2	2	1	19	3	62	M	13	1	47	F
147	2	35	11	2	2	1	14	1	42	F	12	1	71	F
148	2	45	12	7	1	1	14	1	29	F	12	1	34	M
149	2	50	10	7	2	1	14	1	19	F	4	1	53	F
152	2	45	16	4	1	1	14	1	24	F	8	1	35	F
153	2	45	13	5	2	1	14	2	49	M	3	3	42	M
154	2	45	8	4	1	1	14	1	27	F	12	1	33	F
157	2	45	16	7	1	1	14	1	32	M	8	1	55	F
160	2	50	22	5	4	5	14	1	26	F	12	1	38	M
161	2	45	17	5	2	1	14	1	51	M	12	1	41	F
162	3	45	13	5	1	1	14	1	17	F	8	1	41	M
163	2	50	7	2	1	1	14	3	50	M	4	3	31	M
164	3	45	17	6	1	1	14	1	50	M	8	1	25	F
165	2	45	14	7	1	1	14	1	58	M	12	3	33	M
166	2	45	12	4	1	1	14	1	17	F	12	2	38	F
167	2	45	18	6	2	1	14	3	37	M	8	1	29	M
170	2	45	15	3	2	1	14	1	30	F	3	1	65	F
171	2	35	17	5	1	1	14	1	22	F	12	1	30	M
173	3	45	12	4	2	1	14	1	48	F	3	1	64	M
174	2	45	11	3	1	1	14	3	22	M	12	1	35	M
176	2	45	18	4	1	1	14	1	18	F	3	1	43	F
177	2	45	13	5	1	1	14	1	64	F	8	1	50	M
178	2	45	10	3	2	1	14	1	24	F	12	1	33	F
179	2	50	15	4	1	1	14	2	57	M	12	1	39	F
181	2	45	8	2	2	1	14	1	32	M	3	1	23	F
183	2	45	10	1	5	1	14	1	85	F	1	3	54	M
184	2	50	9	5	2	1	14	1	26	F	12	1	40	F
187	3	45	12	2	1	1	14	1	25	F	12	1	27	F
188	2	45	11	7	5	1	14	1	45	F	1	1	62	F
189	2	45	14	5	2	1	14	1	52	F	3	1	61	F
190	2	45	17	7	5	1	14	1	31	F	13	1	43	F
191	2	45	4	7	5	4	14	1	28	M	12	1	66	F
192	2	50	9	7	5	1	14	1	48	F	1	1	41	M
193	2	50	18	5	1	5	14	1	44	F	12	1	57	F
194	2	45	10	5	2	1	14	1	26	M	12	1	22	F
195	1	45	21	5	1	4	14	1	38	M	4	1	25	F
197	1	45	22	4	5	4	14	1	25	F	1	1	37	F
198	1	45	8	2	2	1	14	3	67	M	1	1	60	M
200	2	45	7	6	1	1	14	1	47	F	12	1	36	M
201	2	45	12	3	1	1	14	1	29	F	12	1	22	M
203	2	50	11	6	1	1	14	1	24	M	12	1	43	M
204	2	45	11	7	2	1	14	1	37	F	12	1	27	F
205	1	45	15	3	1	1	14	1	19	M	4	1	23	M
206	2	45	15	4	1	1	14	2	46	M	8	2	63	M
209	1	45	18	7	1	4	14	1	35	M	3	1	54	F
210	2	45	15	7	1	1	14	1	19	M	12	1	62	M
213	2	45	9	4	1	1	14	1	51	M	12	1	31	F
216	2	50	17	6	1	1	14	3	27	M	13	1	32	M
218	3	50	0	5	1	4	14	1	57	F	3	1	18	M
219	1	45	17	2	1	1	14	1	50	F	9	1	55	F
220	2	35	12	7	1	1	14	1	27	M	3	1	48	F
222	2	45	16	6	1	1	14	1	49	M	12	1	64	M
225	2	45	12	5	1	1	14	1	88	F	3	1	51	M
226	2	45	16	2	1	1	14	2	41	F	3	1	77	M
227	1	45	7	5	1	1	14	3	38	M	12	2	35	M
228	2	45	9	4	2	1	14	1	35	F	12	1	59	F
229	2	50	18	4	4	1	14	1	54	M	3	1	36	M
230	3	50	15	2	1	1	14	1	24	F	12	1	54	F
232	2	50	14	6	4	1	14	12	28	M	3	1	41	M
234	2	45	18	5	1	1	14	1	17	M	12	1	30	F
235	2	45	17	5	1	1	14	1	56	F	9	1	33	F
236	2	45	13	3	1	1	14	1	24	M	12	1	49	M
238	2	50	22	7	1	5	14	1	74	M	8	1	47	F
239	2	45	10	6	1	1	14	1	23	F	12	2	60	F
241	2	45	15	7	2	1	14	1	29	F	3	1	20	M
242	2	45	11	6	1	1	14	1	56	F	8	1	49	F
243	2	45	12	7	1	1	14	1	49	M	12	1	15	M
244	2	45	10	4	5	1	14	1	32	F	12	1	34	F
248	2	45	8	2	1	1	14	1	31	F	3	3	59	F
251	2	45	7	2	4	4	14	1	58	F	12	1	56	F
252	2	45	22	5	5	4	14	1	20	M	1	1	29	M
253	2	40	15	4	1	1	14	1	31	F	12	1	43	M
254	2	35	18	4	4	4	14	1	20	M	12	1	40	M
255	2	35	13	4	2	1	14	1	84	F	12	2	41	M
256	2	35	13	4	5	1	14	1	37	M	12	3	44	M
264	3	40	15	2	1	1	14	21	44	M	12	1	31	M
265	1	40	16	2	1	1	14	3	74	M	9	1	55	M
267	2	40	16	2	1	1	14	1	63	M	12	1	65	M
268	2	35	19	5	1	1	14	1	17	F	8	1	37	F
269	1	40	15	6	1	1	14	1	20	M	4	1	45	M
270	1	40	17	1	1	1	14	1	65	F	12	1	52	F
271	2	40	20	5	1	4	14	1	28	M	12	1	32	M
272	2	40	12	4	2	1	14	1	21	M	12	3	57	M
274	2	35	12	2	1	1	14	1	78	M	3	1	82	M
275	2	40	20	1	1	1	14	1	21	M	13	1	29	F
276	2	35	10	6	1	1	14	1	40	F	12	2	20	F
277	2	35	9	5	1	1	14	1	73	F	3	1	50	F
279	2	40	12	5	1	1	14	1	23	F	3	1	43	M
282	2	35	10	2	1	1	14	1	38	F	12	1	64	M
283	1	40	6	3	1	4	14	1	32	M	12	1	30	M
285	2	35	12	1	5	1	14	1	50	F	12	1	54	F
286	2	40	12	5	1	1	14	3	53	M	4	1	49	M
287	1	40	13	7	1	1	14	1	28	F	4	1	53	M
289	2	35	17	6	1	1	16	1	18	F	12	2	62	M
290	2	40	22	6	1	4	14	1	16	M	12	1	58	F
291	2	40	11	6	1	1	14	1	43	M	12	1	66	M
292	2	40	14	6	1	1	14	1	23	F	12	1	59	F
293	2	40	13	5	1	1	14	1	56	M	3	1	21	M
294	3	40	17	6	1	4	14	1	37	F	3	1	78	F
295	2	40	15	2	2	1	14	32	54	F	12	1	75	F
297	2	25	14	6	1	1	14	1	53	F	3	1	19	M
298	2	40	22	1	4	5	14	1	17	M	12	1	28	M
299	3	40	12	6	4	1	14	1	43	M	12	1	67	M
301	2	40	8	3	2	1	14	1	44	F	3	1	44	F
303	2	40	9	2	2	1	14	1	20	F	12	1	49	M
305	2	40	10	4	1	1	14	1	71	F	1	1	53	F
307	3	40	16	4	5	1	14	1	26	M	3	1	28	M
309	2	45	9	5	1	1	17	12	23	M	13	3	61	M
310	2	35	11	4	1	1	16	1	33	F	4	1	79	M
311	2	35	20	2	4	4	16	1	47	M	3	1	27	F
312	2	35	14	2	1	1	16	1	80	F	3	1	46	F
315	2	45	9	5	2	1	16	3	21	F	4	1	42	F
317	2	45	14	2	1	1	16	1	17	M	12	1	67	F
319	2	25	17	4	4	1	16	1	17	F	12	3	43	M
320	3	35	16	3	2	1	16	1	38	M	12	1	44	F
322	2	45	11	4	1	1	16	1	55	F	12	1	42	F
324	2	35	18	7	1	1	16	1	18	M	3	3	24	F
326	2	35	13	3	1	1	16	1	32	F	3	1	24	F
327	2	25	17	3	2	1	16	1	34	M	3	1	56	M
328	2	35	5	1	2	5	16	3	30	M	13	1	42	F
329	2	45	19	3	2	4	16	1	30	M	12	3	20	M
330	1	35	17	5	1	1	17	1	64	F	12	1	60	F
331	1	40	17	6	2	1	17	3	53	M	12	1	61	F
332	2	25	14	4	1	1	19	1	61	F	3	1	56	M
333	3	25	17	2	1	1	19	3	58	M	11	2	72	M
336	1	35	7	2	8	6	11	1	19	F	12	1	48	M
337	1	70	13	4	8	6	12	1	35	M	12	1	51	F
342	1	70	7	4	1	1	12	1	23	M	12	1	51	M
344	3	55	5	3	1	1	12	1	21	M	1	1	60	M
350	1	70	8	6	1	1	12	1	39	F	12	1	58	M
354	1	55	16	2	1	1	12	1	19	F	12	2	35	F
357	3	70	7	3	1	4	12	1	16	M	12	1	42	F
358	1	70	18	4	5	4	12	12	63	M	12	1	44	F
363	2	45	21	5	5	4	16	1	41	F	1	1	20	F
365	2	40	7	6	4	2	16	3	43	M	12	1	27	F
367	2	45	8	2	2	1	16	1	33	F	12	1	56	F
368	3	45	7	6	2	2	16	1	17	M	12	1	29	F
371	3	35	8	4	5	1	16	1	26	F	12	1	50	F
373	3	25	14	3	1	1	19	2	58	M	3	2	67	M
374	2	25	5	2	2	4	16	1	24	F	3	1	33	F
376	2	25	12	7	4	1	16	1	71	F	4	1	23	M
377	2	25	12	5	1	1	16	1	56	F	3	1	67	F
378	3	45	6	5	5	5	7	1	16	M	12	3	55	M
380	2	55	8	4	1	1	7	1	31	F	7	23	49	M
381	2	25	13	7	5	1	17	1	22	M	1	1	57	F
392	2	25	12	4	2	1	16	3	63	F	11	1	24	F
393	2	25	12	3	1	1	16	3	39	M	3	3	28	F
396	2	25	14	2	2	1	19	1	17	M	12	1	57	M
399	2	40	11	3	1	1	14	1	56	F	13	1	61	M
401	2	40	19	1	1	4	14	3	56	M	3	1	38	M
404	2	40	15	1	2	1	14	1	45	F	3	1	45	F
407	2	40	17	3	1	1	14	3	19	M	12	1	18	F
410	2	40	15	6	1	1	14	1	61	F	3	1	27	M
411	2	0	16	5	1	1	14	1	23	M	12	1	49	F
412	2	45	2	7	1	5	14	1	24	M	13	1	25	F
413	2	40	15	2	1	1	14	1	86	F	3	1	65	F
414	2	40	19	1	1	1	14	1	21	F	3	1	66	F
415	2	40	17	3	1	1	14	2	37	M	13	1	29	F
417	3	40	10	2	1	1	14	1	85	M	3	1	70	M
418	2	40	7	6	1	1	14	1	38	F	9	1	37	M
419	2	40	21	4	1	4	14	1	17	F	12	2	51	M
421	2	40	18	4	1	1	14	1	40	F	3	1	61	F
423	2	40	17	6	1	1	14	1	31	F	3	1	31	F
425	2	0	9	1	1	1	14	1	18	F	3	1	51	M
426	2	40	15	3	2	1	14	1	35	M	12	1	18	M
427	2	40	13	3	1	1	14	1	19	M	12	3	61	M
428	2	40	19	2	1	1	14	1	71	F	3	1	39	M
429	2	40	13	6	1	1	14	1	45	F	12	1	63	F
430	3	45	10	7	1	1	14	1	76	M	3	1	50	M
431	2	40	9	1	1	1	14	3	42	M	13	2	33	M
432	2	40	14	2	1	1	14	3	26	F	8	1	38	M
433	3	40	14	2	2	1	14	1	94	F	3	1	34	F
434	2	45	18	7	1	1	14	1	20	M	4	1	49	M
435	2	45	8	3	1	1	14	1	23	F	3	1	22	F
436	1	45	4	1	8	4	14	1	39	F	3	1	37	F
437	2	35	10	3	1	1	14	1	70	M	12	1	19	M
438	2	40	11	5	1	1	14	1	85	M	12	1	75	F
441	2	45	13	3	5	1	14	1	22	M	12	1	63	M
442	2	35	2	3	1	4	14	1	19	M	3	4	33	M
448	2	25	8	5	5	1	19	1	56	M	12	1	53	F
453	1	45	11	6	1	1	12	1	18	F	12	1	57	M
456	1	70	15	6	1	1	12	1	73	M	12	1	56	M
462	1	70	16	4	1	1	12	1	21	M	8	1	25	M
464	1	70	17	3	5	3	12	1	24	M	12	1	50	M
466	3	70	15	7	2	1	12	1	18	M	1	1	30	M
472	1	70	12	4	5	1	12	1	37	F	1	2	40	M
474	1	70	11	5	4	1	12	1	46	F	8	3	69	M
477	2	25	15	5	4	1	19	1	21	M	3	1	21	M
478	2	25	12	7	2	1	19	1	21	M	3	1	19	M
479	3	35	15	3	5	1	19	1	29	M	1	1	55	M
480	3	55	21	6	1	5	17	1	26	M	7	1	50	F
481	3	55	15	7	2	1	9	3	34	M	3	1	48	F
490	2	25	16	2	2	1	19	1	18	F	4	1	72	M
493	2	25	16	2	2	1	19	1	16	F	3	3	44	M
498	2	55	15	5	5	1	14	1	17	M	1	1	39	M
505	3	55	14	7	1	1	19	3	16	M	12	24	61	F
509	2	20	7	4	1	2	9	3	16	M	3	2	43	F
510	2	25	14	3	2	1	19	1	42	F	3	1	35	F
512	1	35	20	6	1	4	12	1	63	F	9	1	18	M
518	2	25	9	6	1	1	19	1	27	F	12	1	44	F
526	2	55	11	3	4	1	2	2	31	M	3	3	17	M
529	2	55	13	5	2	1	2	1	37	F	1	1	52	F
533	2	55	16	4	1	1	8	1	45	M	12	1	70	M
537	3	45	12	2	1	1	7	1	28	F	4	1	67	F
538	1	45	15	1	4	1	7	2	33	F	12	1	25	F
556	3	55	11	7	2	1	9	4	32	M	3	1	15	F
559	2	55	13	6	1	1	7	21	27	M	9	3	34	M
569	2	55	13	7	4	0	2	1	84	F	3	1	20	M
581	3	55	14	3	1	1	7	3	42	F	11	4	66	M
582	2	0	15	3	1	1	7	3	24	M	1	1	22	M
612	2	55	10	7	1	1	7	1	65	F	3	3	54	M
620	2	45	16	5	1	1	17	1	25	F	12	3	31	M
624	3	55	14	5	2	1	17	3	57	M	3	3	66	M
625	2	55	4	2	1	5	7	2	53	F	3	1	33	F
633	3	50	8	2	1	1	7	1	68	F	3	1	42	M
635	1	70	0	7	1	5	12	1	27	M	12	2	50	M
638	1	70	16	5	1	1	12	1	20	F	12	1	24	F
647	2	55	17	3	2	1	17	1	20	M	3	3	57	M
656	2	55	16	4	1	1	6	4	29	M	3	4	55	F
663	3	25	15	3	1	1	17	1	45	F	12	1	39	F
666	2	25	13	1	2	1	17	1	21	M	3	1	18	M
667	2	35	11	4	1	1	17	1	19	F	8	2	50	M
668	2	25	12	5	1	1	19	1	18	M	3	1	59	F
680	2	25	17	6	1	1	0	1	70	F	9	1	48	M
682	2	25	15	6	1	1	19	6	47	M	4	4	72	M
690	2	25	14	3	1	1	19	1	16	F	3	1	17	F
692	2	25	15	6	1	1	19	1	81	F	3	1	37	M
698	2	40	20	5	4	4	14	1	26	M	12	1	17	F
700	2	40	18	5	5	4	14	2	58	M	12	2	81	M
701	3	40	15	3	4	1	14	1	24	M	3	1	56	M
702	2	40	16	5	1	1	14	1	22	M	4	1	61	M
706	2	40	8	2	1	1	14	3	58	F	3	1	51	F
707	2	40	21	7	4	4	14	1	24	F	3	1	46	F
709	2	20	14	7	2	1	14	1	29	F	3	2	19	M
711	2	40	10	4	1	1	14	1	55	M	4	1	44	M
712	2	45	21	3	4	4	16	1	19	M	3	1	50	M
713	2	40	10	3	1	1	14	1	31	F	12	1	71	M
714	2	40	10	1	1	1	14	10	24	M	12	1	57	F
715	2	40	12	2	4	1	14	1	41	F	3	1	20	M
716	2	40	22	7	1	4	14	1	33	M	12	1	46	F
717	3	40	17	4	1	1	14	1	28	F	3	1	52	F
719	2	40	20	5	1	1	14	1	29	M	12	3	62	F
723	2	40	13	1	2	1	14	10	42	M	12	1	26	F
724	1	40	8	6	1	1	14	1	41	M	3	1	44	M
725	3	40	13	4	5	1	14	1	34	M	12	2	42	F
726	2	40	9	4	5	1	14	1	43	M	1	1	33	M
728	2	40	15	3	2	1	14	1	82	M	12	1	68	M
732	2	25	19	7	1	1	19	2	45	M	11	1	48	F
735	1	45	18	1	4	1	16	1	31	F	12	1	71	F
736	2	45	6	1	3	1	16	3	52	M	3	1	43	M
737	2	25	20	6	1	4	16	1	63	F	3	1	49	F
738	1	45	16	2	2	1	16	1	24	M	3	1	22	M
744	2	25	21	1	4	4	0	1	20	F	3	1	19	M
745	2	35	7	4	2	1	19	1	41	F	13	1	46	M
756	3	55	10	3	5	1	5	1	22	F	1	1	50	M
759	3	65	6	2	2	5	2	1	47	M	3	1	47	M
760	2	65	19	7	5	5	2	1	37	M	12	1	19	M
768	3	55	17	4	1	1	6	1	29	F	12	3	51	F
770	2	15	7	4	5	1	0	3	24	M	7	1	74	F
771	2	45	10	6	1	1	16	1	45	F	8	1	72	F
772	2	55	7	5	1	1	9	1	42	F	3	1	22	F
778	2	45	13	4	4	1	14	1	59	M	2	1	53	F
779	2	55	4	7	2	4	14	1	18	F	12	21	54	M
780	2	50	12	3	2	1	14	1	53	M	12	1	68	F
781	2	55	15	5	1	1	14	1	18	M	3	1	48	M
782	2	55	12	3	1	1	14	1	30	F	3	1	44	M
783	2	45	16	6	1	1	16	1	21	M	3	1	64	F
784	3	55	17	5	4	1	14	1	44	F	1	1	23	F
785	2	55	13	5	1	1	14	1	25	M	1	12	53	M
786	2	45	6	2	5	2	14	1	57	M	12	1	19	F
787	2	45	11	4	1	1	14	1	59	M	12	2	29	M
788	2	55	9	5	2	1	14	1	58	M	1	1	54	M
795	3	55	13	5	1	1	6	1	20	F	12	1	25	M
796	2	55	17	2	1	1	6	1	80	F	9	3	55	M
797	2	55	16	2	2	1	6	1	20	M	3	1	43	M
802	3	55	8	3	8	2	6	1	77	M	12	1	51	F
808	2	55	12	6	1	1	14	1	74	F	12	1	47	F
809	2	45	10	3	2	1	14	2	70	F	12	3	29	M
810	2	45	12	5	1	1	14	1	20	M	12	1	32	M
811	2	55	11	4	1	1	14	1	22	M	12	1	23	F
812	3	55	16	4	2	1	14	2	22	F	12	1	41	M
813	1	55	13	1	1	1	14	1	27	M	3	1	33	F
814	2	55	7	3	1	1	14	3	19	M	12	2	32	M
815	2	55	11	1	1	1	14	12	59	M	8	2	29	F
816	1	55	9	3	2	1	14	1	46	F	12	1	46	F
818	2	45	10	7	2	1	14	1	17	M	3	1	47	F
831	2	35	18	4	2	5	16	1	56	F	12	1	31	F
832	3	45	3	2	2	4	16	2	32	M	3	2	33	M
833	2	45	15	7	1	1	16	3	60	M	3	2	73	F
835	2	45	16	5	1	3	16	1	35	F	3	1	50	M
836	2	45	20	2	6	4	16	1	65	F	12	1	23	F
837	2	45	11	6	1	1	16	4	79	F	3	1	62	M
839	2	45	7	6	1	1	16	1	38	F	12	1	29	F
841	2	45	21	6	4	4	16	1	58	M	4	1	48	F
843	3	45	16	3	2	1	16	1	64	M	3	1	27	M
844	2	45	8	4	1	1	16	1	26	F	12	1	54	M
845	3	45	16	5	2	1	16	1	70	M	12	1	36	F
846	3	35	12	4	4	1	16	1	43	M	12	1	51	F
848	3	45	14	1	2	1	16	1	43	M	12	1	19	M
849	2	45	14	4	2	1	16	1	45	F	12	1	52	M
851	2	45	15	1	2	1	16	1	25	M	12	1	46	M
853	3	45	1	5	3	5	16	1	22	M	6	1	27	F
856	2	45	21	2	4	4	16	1	18	F	11	1	49	M
859	2	45	7	5	1	1	16	1	32	F	8	1	29	M
860	2	40	18	3	1	1	16	1	56	F	8	1	45	F
861	2	45	11	2	1	1	16	1	62	F	4	3	53	M
862	2	45	20	6	1	4	16	3	32	M	13	1	72	M
863	2	45	17	3	1	1	16	1	48	F	12	1	64	F
864	2	45	7	5	1	1	16	1	24	M	4	1	31	M
866	2	45	1	1	5	4	16	1	22	M	12	1	49	M
867	2	45	11	7	1	1	16	1	43	F	12	1	57	F
869	2	45	6	6	2	4	16	3	24	M	11	1	29	F
871	2	45	7	3	1	2	16	1	41	F	3	1	27	F
872	2	45	14	2	2	1	16	1	62	F	12	1	59	F
873	2	45	16	1	5	1	16	1	19	M	3	1	33	M
875	2	25	12	4	1	1	19	1	40	F	12	1	73	M
877	3	35	14	7	2	1	19	1	53	F	3	1	17	F
879	1	45	7	2	1	1	17	1	22	F	4	1	24	M
880	1	40	9	4	1	1	17	1	29	M	4	1	36	M
882	1	40	18	7	5	4	17	1	31	M	12	1	43	F
883	2	45	14	3	1	1	16	1	55	F	8	1	48	M
884	3	70	15	2	1	1	12	2	49	M	8	1	67	M
885	2	25	16	2	1	1	17	1	49	M	3	2	58	M
891	2	55	15	1	2	1	19	3	59	M	11	1	47	M
895	2	35	18	4	2	4	16	1	50	F	13	1	27	F
898	3	25	18	4	1	1	19	1	24	M	1	1	59	M
900	2	25	16	2	1	1	19	1	18	M	11	1	51	F
903	1	25	23	7	2	4	17	1	20	M	9	1	52	M
905	2	25	17	6	1	1	17	1	26	M	8	1	28	F
909	2	25	16	4	1	1	7	3	52	M	8	1	60	M
913	3	25	8	6	2	2	19	31	57	M	13	1	41	F
914	2	55	16	3	1	1	16	4	76	F	3	1	69	M
915	2	50	9	5	1	1	16	1	17	F	12	1	16	F
918	2	25	13	1	2	1	19	1	35	F	3	1	26	M
919	2	55	17	7	1	1	9	1	52	M	4	1	49	F
921	2	45	14	2	1	1	9	1	31	F	11	31	64	F
922	2	25	18	3	1	1	19	1	78	F	3	1	19	M
923	2	30	17	7	1	1	9	1	78	F	11	3	37	M
926	2	45	17	5	5	5	16	1	23	M	12	1	26	M
927	2	45	19	2	1	1	16	3	27	M	12	1	52	M
928	2	45	17	3	4	4	14	1	35	M	3	1	62	F
931	3	40	17	2	1	3	14	3	16	M	12	1	52	M
933	2	45	22	4	5	5	14	1	26	M	1	1	41	M
934	3	45	15	5	4	1	14	1	67	M	12	1	22	M
935	2	40	15	3	4	1	14	1	46	F	12	1	45	F
937	2	45	10	2	2	1	14	1	20	F	12	1	52	M
938	2	40	14	2	1	1	14	1	44	F	12	1	59	F
939	2	45	7	5	2	1	14	1	23	F	12	1	23	F
940	2	50	21	3	1	4	14	1	29	M	12	1	42	M
941	2	45	14	6	1	1	14	1	75	M	3	1	46	F
942	3	45	8	6	1	1	14	1	61	M	3	1	30	M
944	2	45	18	3	1	1	14	1	68	M	3	1	40	F
946	2	45	14	4	1	1	14	1	24	M	12	1	51	F
947	3	45	8	4	4	1	14	1	59	F	3	1	28	M
950	2	45	7	3	2	1	14	1	19	F	13	1	27	F
951	2	45	16	1	1	1	14	3	34	F	12	1	61	M
953	3	45	11	4	1	1	14	1	49	M	12	1	32	M
954	2	55	13	3	4	1	6	1	22	F	1	1	61	F
958	3	25	12	4	2	1	19	1	36	M	12	1	55	M
960	3	50	15	4	2	1	16	1	53	M	3	1	21	M
962	2	55	7	5	1	1	16	1	27	M	3	1	61	M
963	3	50	12	2	1	1	16	3	43	M	4	1	60	F
964	3	50	15	2	2	1	16	1	16	M	12	1	27	M
965	2	50	9	2	1	1	16	3	31	F	12	1	34	F
966	3	55	7	4	2	2	16	1	17	F	9	1	57	M
967	2	50	20	5	5	4	16	3	41	M	12	1	55	F
968	3	55	7	6	2	1	16	3	57	M	12	12	38	M
970	2	45	15	2	5	1	19	1	18	M	1	1	62	F
974	2	35	15	1	1	1	16	2	38	F	12	1	54	F
975	2	35	22	7	5	4	16	1	22	M	1	3	39	F
981	2	35	14	2	1	1	19	1	54	M	3	1	37	F
984	3	35	22	5	2	5	9	1	20	F	10	1	17	M
985	3	50	17	6	2	1	16	1	53	F	3	1	35	F
986	2	55	8	1	5	1	16	3	61	M	3	1	28	M
987	2	50	7	6	2	2	16	1	37	M	3	3	23	F
991	2	25	8	4	2	1	16	3	77	F	4	1	39	F
994	2	45	16	3	1	1	9	1	76	F	12	1	49	M
995	3	25	14	4	2	1	19	1	20	F	1	1	41	F
1012	2	25	11	7	1	1	19	1	50	M	12	1	23	M
1013	2	25	16	4	2	1	0	1	51	F	3	27	50	M
1015	3	55	10	7	2	1	8	3	50	M	3	1	52	F
1018	3	35	17	3	1	1	16	1	18	F	3	1	48	F
1021	3	55	6	5	1	2	0	12	47	F	7	12	31	M
1022	2	45	12	4	1	1	17	2	31	M	11	1	26	F
1032	2	30	8	6	1	1	0	1	34	F	12	1	48	F
1035	2	55	19	5	5	4	17	1	57	F	12	1	45	F
1042	3	55	14	4	2	1	6	1	50	F	12	1	40	F
1044	3	45	17	6	1	5	16	1	37	F	8	1	58	F
1047	2	35	16	4	1	1	16	1	22	M	12	1	38	F
1049	3	45	15	6	2	1	16	2	58	M	9	1	22	F
1051	2	30	16	4	1	1	16	1	66	M	8	1	24	F
1054	2	45	21	2	5	5	14	1	23	M	12	1	25	F
1061	2	55	17	2	2	1	7	1	21	F	3	3	46	F
1064	2	25	11	1	2	1	19	4	32	F	12	1	18	M
1070	3	70	12	3	1	1	1	1	54	F	8	1	41	F
1081	3	45	8	6	2	1	16	3	53	M	3	1	31	F
1083	2	45	20	6	4	5	16	1	51	M	11	1	58	F
1084	2	45	17	6	1	1	16	1	58	F	3	1	27	F
1085	2	45	14	1	2	1	16	3	20	M	3	1	67	M
1086	2	45	14	3	2	1	16	1	18	M	12	1	18	M
1087	3	45	11	7	1	1	16	2	47	F	12	1	59	F
1088	2	45	16	6	1	1	16	1	68	M	12	1	48	M
1089	2	45	11	6	2	1	16	1	65	M	3	1	77	M
1091	3	70	17	2	2	1	11	1	44	M	12	1	38	M
1092	3	25	16	1	1	1	11	1	38	M	12	1	67	M
1094	3	70	11	2	5	1	1	1	23	F	1	3	34	M
1104	1	70	10	6	5	1	1	1	22	F	1	1	50	F
1114	2	25	16	4	2	1	19	1	23	M	12	1	50	M
1117	3	55	15	6	5	1	8	3	63	M	12	1	27	F
1121	2	35	17	4	5	4	19	1	82	F	1	1	50	M
1124	2	35	11	2	1	1	16	1	65	M	12	1	62	M
1130	2	55	15	7	4	1	9	1	36	F	11	1	73	M
1131	2	25	14	3	2	1	16	3	22	M	1	1	56	F
1133	2	40	19	3	1	1	16	1	76	F	3	3	57	M
1136	2	55	8	4	2	1	16	1	27	F	1	3	71	M
1146	2	35	15	5	5	1	16	1	21	M	12	1	40	M
1147	3	45	17	4	1	4	16	1	27	M	12	1	56	F
1148	2	45	12	6	1	1	16	1	29	F	12	3	46	M
1149	2	45	17	3	1	1	16	1	35	M	1	1	65	F
1151	3	35	9	6	2	1	16	1	21	M	3	1	28	F
1153	3	45	15	5	1	1	16	1	51	F	3	1	27	F
1155	3	45	17	3	1	1	16	1	71	F	12	1	64	M
1157	2	35	8	3	1	1	16	1	24	F	12	1	31	F
1158	2	45	22	5	1	5	16	1	67	M	12	1	24	M
1159	3	45	14	2	4	1	16	1	19	M	12	1	76	M
1160	2	45	10	5	1	1	16	1	18	M	1	3	51	M
1163	2	45	12	6	5	1	16	21	43	M	3	3	24	M
1165	2	45	14	4	5	1	16	1	70	F	3	1	42	F
1167	1	55	5	3	2	4	11	1	40	F	12	3	42	M
1168	3	35	17	5	1	1	11	1	39	F	12	1	21	F
1169	3	35	20	2	2	4	11	1	44	M	12	1	51	M
1174	2	30	12	6	2	1	19	1	48	M	4	1	80	M
1176	2	45	20	1	2	1	14	3	19	M	12	1	52	F
1177	1	40	15	3	1	1	17	1	25	M	12	1	17	F
1179	1	40	16	3	2	1	17	1	70	F	12	2	51	F
1180	2	40	17	3	1	1	17	1	25	F	12	1	43	F
1181	3	50	17	3	2	1	17	1	24	M	8	1	30	F
1182	1	45	7	3	1	1	17	1	49	F	12	1	28	F
1184	3	40	15	5	1	1	17	1	63	F	3	1	24	M
1185	2	35	8	3	4	2	16	1	31	M	3	1	38	F
1188	2	55	20	6	1	4	6	12	59	M	3	1	54	M
1190	2	40	17	2	1	1	6	3	58	F	3	1	19	F
1191	2	30	16	5	2	1	6	1	57	F	3	3	60	M
1192	2	30	16	1	1	1	6	1	18	F	12	2	15	F
1194	3	55	13	4	5	1	6	1	18	M	1	3	41	M
1197	3	35	11	6	1	1	16	1	57	M	3	1	76	M
1198	2	25	18	4	4	1	19	1	24	F	11	1	44	M
1204	2	55	13	2	4	1	6	1	28	F	13	3	57	M
1205	2	45	12	6	4	1	6	1	38	M	4	3	59	M
1207	2	30	11	6	5	1	6	2	48	M	3	1	20	M
1211	2	45	13	6	2	1	16	3	44	F	12	1	27	F
1214	3	45	15	3	5	1	16	3	24	F	3	1	18	M
1216	3	45	8	5	2	2	16	1	35	F	9	1	41	M
1217	2	25	18	3	2	4	19	1	31	M	3	1	54	M
1220	2	35	19	6	1	3	16	1	38	F	3	1	45	F
1222	2	50	20	3	4	4	14	1	34	F	3	1	17	F
1223	2	35	12	4	5	1	14	1	21	M	12	1	61	M
1224	2	50	13	4	2	1	14	1	51	F	12	1	55	F
1225	2	50	18	1	1	4	14	3	34	F	13	1	73	M
1226	2	35	18	5	1	4	14	1	36	F	5	2	28	F
1227	2	50	15	6	1	1	14	1	23	M	12	1	28	F
1229	2	50	15	6	4	1	14	1	19	F	12	1	23	F
1230	3	50	7	2	4	2	14	1	24	M	12	3	42	M
1233	3	50	15	5	2	1	14	3	20	M	3	1	35	F
1235	2	50	16	4	1	1	14	1	25	F	12	1	27	F
1236	2	35	10	3	1	1	14	1	24	F	9	3	57	M
1237	2	35	16	6	1	1	14	1	53	F	3	1	27	M
1238	2	35	15	6	1	1	14	1	50	M	3	1	16	F
1239	2	45	5	3	2	1	14	1	54	M	13	1	37	M
1240	2	50	20	2	1	3	14	1	30	M	3	1	31	M
1242	2	50	14	4	2	1	14	1	21	F	12	1	52	M
1244	2	50	18	5	4	1	14	1	51	M	3	1	23	M
1246	2	35	12	5	7	1	14	1	18	M	4	1	66	F
1247	2	50	18	3	2	3	14	1	39	F	3	1	39	M
1248	3	50	18	6	1	5	14	1	42	F	3	1	74	F
1255	2	55	2	1	1	5	9	3	20	M	3	3	25	M
1257	2	35	10	7	4	1	6	1	79	M	3	3	33	F
1264	1	70	19	1	5	4	11	1	20	F	1	2	31	F
1270	3	35	7	5	1	1	17	31	27	F	6	4	39	M
1272	1	70	8	4	4	1	12	1	43	F	12	1	42	M
1273	3	70	15	5	2	1	12	1	17	M	8	1	40	F
1283	3	50	17	7	1	4	16	1	53	M	8	3	17	M
1284	2	45	18	2	1	4	16	1	74	M	12	1	56	F
1289	2	45	15	2	2	1	14	1	36	F	3	1	35	M
1293	2	55	8	5	1	1	14	3	58	M	1	32	54	M
1295	2	45	12	3	2	1	14	1	73	F	4	1	56	M
1297	2	45	15	5	2	1	14	2	25	M	12	1	16	F
1298	2	45	14	2	1	1	14	1	51	F	12	3	49	M
1299	2	45	7	3	1	1	14	1	27	F	4	1	46	F
1304	2	45	11	1	1	1	14	1	16	F	3	2	51	M
1317	3	70	17	2	2	1	12	1	20	F	12	1	23	F
1320	3	70	11	1	5	1	12	1	75	F	13	2	40	M
1322	2	45	13	4	5	1	12	3	23	M	1	1	51	M
1329	2	25	22	5	2	5	19	1	71	F	11	1	21	F
1330	3	25	11	5	1	1	17	1	20	M	3	1	75	M
1331	2	25	9	2	5	1	17	3	30	F	9	1	25	M
1332	3	55	16	5	1	1	17	1	29	F	3	1	37	F
1336	2	25	16	4	2	1	19	1	46	F	3	1	20	M
1337	3	45	17	1	5	5	14	1	20	M	12	1	50	M
1338	2	45	17	5	1	1	14	1	47	F	12	1	48	F
1339	2	45	14	2	2	1	14	1	63	F	12	1	28	F
1340	2	45	15	1	1	1	14	1	43	M	12	1	62	F
1341	3	45	15	2	1	1	14	1	17	F	3	3	60	M
1342	2	45	18	4	2	1	14	2	39	F	3	1	31	M
1344	2	45	16	3	2	1	14	1	17	M	12	4	56	M
1345	3	45	18	1	1	1	14	1	20	M	12	1	34	M
1346	2	45	17	7	1	1	14	1	41	F	12	1	35	F
1347	3	45	18	4	1	1	14	1	21	M	12	1	37	M
1348	2	45	16	2	1	1	14	1	32	F	7	1	54	M
1349	2	45	12	6	1	1	14	1	87	M	12	1	36	F
1350	2	45	10	1	5	1	14	3	56	M	12	1	66	F
1353	3	55	14	7	1	1	19	1	35	F	3	1	79	M
1356	2	55	17	4	5	3	9	3	52	M	12	3	44	M
1361	2	55	6	3	1	2	7	1	35	M	12	1	26	M
1364	2	55	17	5	1	3	7	1	62	F	12	1	44	F
1367	2	55	9	7	2	2	6	12	42	M	11	1	38	M
1372	3	45	19	1	1	1	19	1	20	M	12	1	34	F
1373	2	45	19	3	1	5	19	1	18	M	3	1	18	F
1378	2	25	13	2	3	1	17	1	78	M	11	1	52	M
1379	2	40	15	3	1	1	14	1	30	M	12	1	49	M
1380	2	40	17	4	2	1	14	1	51	M	12	1	39	M
1381	2	40	11	6	1	1	14	1	53	F	12	1	39	M
1383	1	70	10	6	1	1	11	1	50	M	12	1	24	F
1386	2	45	3	4	1	4	16	1	32	F	12	1	39	F
1387	2	45	13	7	1	1	16	1	63	M	12	1	56	F
1388	2	55	12	5	1	1	16	1	17	F	12	1	50	M
1389	3	55	11	4	5	1	16	1	26	M	7	12	55	M
1390	2	55	11	3	2	1	14	12	40	M	4	2	65	M
1394	1	55	14	3	4	1	14	1	18	F	12	1	57	F
1395	1	55	7	6	4	2	14	1	31	M	12	1	26	F
1398	2	55	11	2	2	1	14	1	73	M	3	1	24	F
1399	2	55	14	1	1	1	14	1	24	M	13	1	47	M
1401	1	55	16	2	2	1	14	1	24	M	12	1	63	M
1405	2	55	13	3	1	1	14	12	35	M	12	1	40	F
1408	2	55	4	3	1	4	14	1	22	F	3	1	48	M
1409	2	50	15	3	5	1	14	1	51	M	12	1	41	M
1410	2	50	15	6	1	1	14	1	17	M	12	2	39	F
1411	1	55	15	5	1	1	14	1	36	F	12	1	34	F
1413	3	25	11	6	1	1	19	1	18	F	8	1	96	F
1414	3	40	17	2	1	4	14	1	18	M	3	1	67	M
1415	2	40	18	6	1	4	14	1	20	M	4	1	51	M
1416	2	40	20	3	1	5	14	1	32	F	3	1	22	M
1420	2	30	2	1	5	5	14	1	19	M	3	1	18	F
1421	3	45	15	3	2	1	14	1	49	M	12	1	23	F
1422	2	40	16	2	2	1	14	1	58	F	12	1	63	M
1423	2	40	14	6	2	1	14	3	88	M	3	1	71	F
1424	3	40	14	4	4	1	14	1	26	F	12	1	37	M
1426	2	40	16	5	1	1	14	1	44	F	3	1	23	F
1430	2	40	11	7	1	1	14	1	31	M	12	1	46	F
1431	2	50	7	4	1	1	14	1	67	M	4	1	45	F
1434	3	40	14	6	2	1	14	1	37	M	12	1	28	F
1437	3	40	15	6	2	1	14	4	36	F	12	3	59	M
1440	2	40	13	2	1	1	14	1	23	M	12	3	57	M
1441	2	40	8	3	1	1	14	1	49	M	12	1	22	M
1443	2	25	16	2	6	5	19	1	19	M	4	2	52	M
1444	2	45	15	7	2	1	16	1	21	F	13	1	55	F
1447	2	45	9	4	2	1	16	2	72	M	3	1	32	F
1448	2	35	18	2	2	5	16	1	22	F	12	1	46	F
1449	3	45	15	5	2	1	16	1	80	F	3	1	70	F
1452	3	45	6	5	2	2	16	1	17	F	3	1	27	F
1454	2	45	20	2	2	3	16	1	21	F	4	1	49	F
1455	2	45	12	5	1	1	16	1	22	F	3	2	54	F
1456	3	45	13	4	4	1	16	1	52	F	8	1	20	F
1457	3	45	16	3	1	1	16	1	66	F	4	1	17	F
1458	2	45	10	6	1	1	16	10	46	M	3	1	26	F
1460	2	35	7	4	5	1	16	1	21	M	1	1	34	M
1461	2	45	9	3	5	1	16	1	61	M	12	1	38	F
1462	2	50	16	5	4	3	16	1	68	M	3	2	35	F
1464	2	50	17	6	2	3	16	3	34	M	3	1	54	M
1465	2	45	9	7	1	1	16	2	29	F	12	3	38	F
1466	2	50	12	7	1	1	16	1	64	M	12	1	42	F
1467	2	50	7	3	2	2	16	1	35	F	12	1	38	M
1470	3	25	7	6	2	1	19	1	67	M	1	31	42	F
1474	1	50	15	3	1	1	12	1	58	M	3	1	34	M
1486	2	25	9	5	4	1	16	1	20	F	12	1	63	F
1490	2	45	21	2	5	4	2	1	18	M	3	1	26	M
1492	3	55	9	5	5	1	2	1	25	F	7	1	56	M
1495	3	55	15	2	2	1	2	1	28	F	12	1	29	F
1500	2	55	12	5	1	1	2	3	79	F	1	1	49	F
1513	2	35	10	3	1	1	6	1	61	M	3	1	78	M
1517	2	35	8	2	1	1	16	1	59	M	8	1	22	M
1520	2	35	20	1	1	4	16	1	32	M	10	1	64	M
1521	2	35	12	4	1	1	16	1	76	F	4	1	32	M
1522	2	35	19	4	1	1	16	1	20	F	3	1	63	F
1523	3	55	17	3	1	1	16	1	25	M	8	1	28	F
1524	2	35	17	2	4	1	16	1	16	F	12	1	47	F
1525	3	45	7	2	1	1	16	1	30	F	3	1	61	F
1526	2	35	17	7	1	1	16	1	42	M	3	1	26	M
1528	2	25	12	7	1	1	19	1	27	F	11	1	49	F
1529	2	25	19	7	1	4	16	1	76	M	3	1	50	M
1530	2	25	17	3	2	3	16	1	18	M	3	1	23	F
1534	2	45	12	5	1	1	14	1	49	F	13	1	24	F
1536	2	45	20	3	1	1	14	1	36	F	3	1	48	F
1537	2	45	11	7	1	1	14	1	57	F	3	1	43	F
1538	2	40	20	7	2	4	14	3	63	M	8	1	27	F
1539	2	45	8	7	5	1	14	3	47	M	3	1	48	M
1548	1	70	14	5	1	1	11	1	34	F	12	1	53	M
1549	1	70	17	3	2	1	11	1	45	F	12	1	22	M
1550	1	70	13	7	2	1	11	1	28	F	12	1	29	M
1553	1	70	6	2	1	1	11	1	24	M	13	1	47	M
1554	1	70	5	6	1	4	11	2	56	M	13	12	53	M
1557	1	70	9	3	2	1	11	1	50	M	12	1	69	M
1561	1	70	8	3	1	1	11	1	32	F	1	1	41	M
1564	1	70	7	5	1	2	11	1	22	M	8	1	52	M
1565	1	70	20	6	1	5	11	1	50	M	8	12	59	M
1571	1	70	8	3	2	1	11	1	33	F	12	1	41	F
1572	3	70	17	5	5	5	11	1	28	F	1	1	30	F
1576	1	70	10	4	5	1	11	1	19	M	12	1	48	M
1578	1	70	20	5	5	5	11	1	25	F	3	3	33	M
1580	1	70	14	2	1	1	11	1	51	M	1	1	34	F
1581	3	70	18	5	1	5	11	1	47	M	1	12	27	M
1582	1	70	17	5	5	1	11	1	29	M	1	1	51	M
1588	2	25	12	2	2	1	19	1	23	F	3	1	50	F
1589	2	30	15	1	2	1	19	1	39	F	3	1	44	F
1593	2	45	20	4	1	4	17	1	22	F	9	1	33	M
1595	3	70	19	2	2	5	12	1	22	M	12	1	75	M
1597	3	25	15	7	1	1	19	1	19	F	6	1	45	M
1599	2	40	18	5	1	1	19	1	63	F	3	1	41	F
1607	2	30	12	2	1	1	2	3	18	M	3	1	77	M
1609	2	55	13	5	1	1	2	3	71	M	9	2	56	F
1611	3	55	17	7	1	1	2	1	62	M	12	1	49	F
1612	2	55	12	5	1	1	2	1	26	M	12	1	26	M
1620	2	25	9	4	1	1	17	1	52	M	8	1	29	M
1623	2	35	13	4	4	1	17	3	62	M	4	1	50	F
1624	2	35	15	6	1	1	17	1	30	M	3	1	62	F
1625	2	25	9	5	5	1	19	1	38	F	3	1	59	M
1626	2	0	21	4	1	5	19	1	22	M	1	1	32	M
1634	2	35	10	6	2	1	14	2	71	F	3	2	52	M
1635	3	45	17	6	4	1	14	1	51	F	12	1	50	M
1636	2	55	17	3	1	1	14	1	23	F	12	1	40	M
1637	3	55	15	3	1	1	14	1	60	F	3	3	39	M
1638	2	55	14	3	4	1	14	1	28	M	3	1	59	M
1640	3	55	18	3	1	1	14	1	20	M	12	1	43	F
1641	2	55	11	3	1	1	14	1	59	M	4	1	36	F
1642	3	55	9	6	4	1	14	3	82	M	3	12	46	M
1643	2	25	15	6	1	1	14	1	19	M	12	1	51	M
1644	2	55	22	5	2	5	14	1	21	M	1	17	36	M
1647	2	45	14	5	1	1	14	1	63	F	4	3	24	M
1650	2	35	13	4	5	1	17	3	33	M	1	12	48	F
1651	3	35	12	6	4	1	17	1	22	M	12	1	33	F
1653	2	40	15	6	4	1	16	2	30	M	7	1	87	M
1657	3	70	17	1	2	1	1	3	58	M	12	10	20	M
1661	3	25	13	2	4	4	19	1	29	M	8	1	29	F
1669	2	35	19	2	2	4	14	1	57	F	6	1	57	F
1671	2	40	17	2	1	1	14	1	58	F	13	1	41	M
1674	2	45	11	2	1	1	16	4	55	M	3	1	30	F
1676	2	45	8	3	5	1	16	3	37	M	1	1	47	M
1677	3	45	13	3	1	1	16	1	18	M	12	1	31	F
1678	3	45	18	5	5	4	16	1	32	M	12	1	58	F
1680	2	25	12	2	5	1	19	3	25	M	1	1	33	M
1682	2	30	17	2	1	1	17	1	78	M	9	1	41	M
1683	2	25	4	7	1	4	19	1	29	M	1	1	51	F
1686	2	45	16	5	1	1	16	1	56	F	12	1	26	F
1690	2	45	12	6	1	1	16	1	61	F	12	12	29	M
1691	3	45	9	4	5	1	16	1	51	M	1	3	66	M
1693	3	45	18	1	2	5	16	1	30	F	6	1	41	M
1696	2	45	14	3	2	1	11	1	54	M	12	3	55	M
1698	3	45	7	5	1	1	11	1	34	M	12	1	47	M
1700	2	35	15	6	1	1	17	1	57	F	3	1	83	F
1705	2	25	15	2	2	1	17	1	25	F	3	1	21	F
1706	3	25	14	4	5	1	0	10	31	F	3	1	45	F
1709	3	45	12	6	1	1	16	1	56	F	6	3	42	M
1717	2	25	16	6	1	1	17	1	37	M	12	1	58	F
1720	2	25	9	3	2	1	19	1	65	F	3	1	59	M
1724	1	50	6	3	1	2	14	1	51	M	12	3	49	M
1725	2	50	12	4	2	1	14	1	62	F	3	1	20	F
1728	2	55	0	7	2	5	6	4	57	F	6	1	17	F
1732	2	25	15	3	1	1	19	1	16	F	12	1	76	F
1733	2	50	17	6	5	5	14	1	60	F	12	1	22	F
1734	3	50	8	6	1	1	14	1	54	F	12	1	64	M
1735	3	50	7	3	4	1	14	1	22	M	12	1	42	F
1736	3	50	9	4	1	1	14	1	26	F	12	1	39	M
1737	2	50	18	6	8	6	14	1	38	F	12	1	65	M
1738	2	45	7	3	1	2	17	3	28	M	12	1	40	F
1739	2	30	18	3	1	1	16	1	25	M	12	1	29	F
1746	2	35	10	2	1	1	17	4	60	M	12	1	31	M
1748	2	55	15	2	1	1	6	1	38	F	8	1	55	F
1752	2	30	15	3	4	1	16	1	27	M	12	1	43	M
1760	3	70	15	2	1	1	1	1	78	F	3	14	28	M
1777	1	70	19	4	5	5	12	4	20	F	1	2	27	M
1781	3	70	18	5	1	1	12	1	20	M	12	1	46	F
1782	3	70	7	5	1	5	12	1	37	F	12	1	27	F
1784	1	70	7	4	1	1	12	1	52	F	1	1	30	F
1789	2	25	18	4	1	1	19	1	20	M	3	1	24	F
1794	2	30	15	7	1	1	16	1	18	M	9	1	34	M
1801	3	45	12	3	2	1	17	1	17	F	12	1	28	F
1802	2	45	21	4	1	5	17	1	20	M	12	1	56	F
1805	3	35	12	7	1	1	14	1	54	M	3	1	64	F
1818	3	40	15	6	2	1	16	1	23	F	12	1	25	M
1819	3	45	16	4	1	1	16	1	68	F	12	1	66	F
1820	2	45	15	5	2	1	16	3	57	M	3	2	29	F
1824	2	55	1	1	1	4	16	1	58	M	4	1	16	M
1825	3	50	13	3	2	1	16	1	48	M	1	1	43	M
1826	2	50	15	2	5	1	16	3	63	M	1	1	54	F
1827	2	50	17	5	5	5	16	1	16	F	1	1	26	F
1828	2	35	16	2	5	1	16	1	51	F	12	3	34	M
1829	1	70	15	1	2	1	5	1	48	M	13	1	28	M
1830	3	70	12	6	5	1	5	1	52	M	1	1	38	F
1836	2	35	13	3	2	1	19	3	60	F	4	1	29	F
1840	2	45	11	6	5	1	17	1	18	F	3	1	32	M
1846	2	25	10	6	4	1	16	3	19	F	8	1	70	M
1858	2	55	21	3	1	4	19	2	44	M	12	1	20	M
1859	2	25	22	6	1	4	19	1	27	M	3	1	62	M
1870	2	55	21	5	1	5	7	1	23	F	3	3	27	M
1872	2	55	12	1	1	1	17	1	87	M	3	1	19	F
1877	3	25	13	5	1	1	9	1	59	F	3	2	16	M
1881	2	55	11	2	1	1	16	1	21	F	12	1	37	F
1882	2	55	7	4	2	2	16	1	17	M	12	1	39	F
1888	3	50	6	6	1	2	16	2	47	M	12	1	47	F
1894	2	25	9	5	5	1	9	1	55	F	12	21	52	M
1896	2	40	7	3	2	1	17	1	38	M	8	1	19	M
1897	1	40	15	5	1	1	17	1	30	F	12	1	65	M
1899	1	55	17	6	1	1	11	1	61	M	12	1	45	M
1906	2	40	14	4	1	1	16	1	53	M	11	1	46	F
1907	2	25	13	3	2	1	16	1	20	F	12	1	48	M
1908	2	30	0	2	1	4	16	1	19	F	3	1	20	M
1911	2	55	13	6	1	1	17	1	59	M	12	1	25	F
1919	2	35	15	3	1	1	16	1	16	F	12	1	57	F
1920	2	40	21	2	4	4	16	1	30	F	3	1	30	F
1924	3	70	17	3	1	1	12	1	36	F	12	1	31	F
1929	2	55	11	7	2	1	7	3	75	M	11	1	29	M
1937	2	35	15	6	2	1	16	1	75	F	4	1	26	F
1940	2	30	15	4	1	1	16	1	22	F	12	1	17	F
1942	2	40	18	3	1	1	16	2	82	M	4	1	76	M
1948	2	30	11	5	5	1	16	1	61	F	9	1	56	F
1961	1	45	12	4	2	1	11	1	59	M	12	1	57	M
1963	3	55	15	7	1	1	2	1	62	F	3	3	38	F
1964	3	55	7	3	5	5	2	1	40	F	1	3	58	M
1966	2	50	17	6	4	1	2	1	79	F	3	1	34	F
1969	3	55	16	3	1	1	2	1	23	M	1	4	48	F
1970	2	35	17	1	1	1	16	1	76	M	3	1	52	M
1971	2	30	17	4	1	1	19	1	32	F	11	1	25	M
1972	1	70	10	7	2	1	12	1	59	M	12	1	57	F
1987	2	55	14	2	1	1	7	1	18	F	3	3	67	F
1988	3	55	19	7	5	5	7	4	46	M	11	1	39	M
1991	1	70	9	4	5	1	12	1	20	M	12	1	44	M
1999	3	55	14	3	4	1	16	1	40	F	3	1	24	F
2003	2	30	16	6	1	1	16	2	43	F	13	1	64	F
2004	2	30	17	4	4	1	16	1	42	M	12	3	46	M
2009	2	55	12	7	1	1	16	1	28	M	3	1	43	F
2010	2	25	13	7	1	1	19	1	52	F	12	1	58	F
2011	2	30	7	3	2	1	16	3	19	M	3	1	21	F
2012	1	25	16	6	1	1	17	3	55	M	12	1	30	M
2013	1	35	23	4	1	4	17	1	26	M	4	3	63	M
2014	3	25	14	7	1	1	19	1	21	M	1	3	25	M
2017	3	50	11	2	1	1	16	21	55	M	11	1	21	M
2019	2	55	13	6	2	1	16	1	65	M	3	1	44	M
2020	3	50	13	4	2	1	16	1	32	M	3	2	32	M
2021	2	55	16	4	1	1	16	1	26	M	12	1	22	F
2025	3	50	12	6	8	1	16	1	19	M	13	1	25	F
2026	2	25	15	2	1	1	19	1	46	M	4	1	87	M
2035	1	55	9	5	5	1	5	3	78	M	3	1	32	F
2044	1	70	14	2	2	1	5	1	29	F	3	12	71	M
2046	3	70	18	3	1	1	5	1	30	F	3	1	22	F
2056	3	40	14	4	4	1	16	1	53	M	3	12	53	M
2057	3	55	12	5	1	1	16	1	26	M	12	1	53	M
2058	3	40	18	6	1	1	16	1	79	M	3	3	65	M
2059	2	40	10	4	1	1	16	1	55	F	3	1	74	F
2062	2	25	7	4	2	1	17	3	39	F	3	1	45	M
2063	2	25	14	4	1	1	17	1	18	F	3	1	41	F
2066	3	25	12	2	1	1	17	1	26	M	11	1	23	F
2073	3	70	13	3	5	1	1	3	70	M	1	12	54	M
2077	3	55	17	6	1	1	7	1	58	M	4	1	19	M
2084	2	25	16	6	1	1	17	1	53	F	3	1	53	M
2086	2	25	0	1	1	4	17	1	64	M	4	1	20	M
2095	2	30	12	7	2	1	17	1	35	M	9	1	35	M
2097	2	25	12	7	1	1	17	1	36	F	9	3	39	M
2098	3	25	17	2	1	1	19	4	16	M	3	4	66	M
2101	2	45	17	4	1	1	16	1	60	M	12	1	64	F
2108	2	55	17	4	5	1	9	1	35	F	12	1	26	F
2110	2	45	6	3	2	2	17	1	19	M	12	12	52	M
2111	2	25	6	6	1	2	17	1	65	F	12	1	47	M
2119	2	50	17	1	4	4	16	1	16	F	3	1	26	F
2124	3	55	19	5	4	5	7	1	36	F	1	1	35	F
2127	2	25	10	5	1	1	17	1	38	F	3	1	23	F
2130	2	50	6	5	2	2	19	1	27	F	10	3	59	M
2133	3	55	5	4	1	5	6	1	20	M	3	1	25	M
2135	2	55	14	4	1	1	6	3	18	F	3	1	17	F
2139	2	50	13	7	2	1	14	1	29	F	12	1	25	F
2141	2	45	16	3	2	3	14	31	49	F	13	1	17	M
2142	3	50	12	3	4	1	14	1	59	M	12	3	25	F
2143	2	45	16	6	1	1	14	1	16	F	12	1	43	F
2144	1	45	14	4	4	1	14	1	69	F	3	1	48	F
2145	1	45	18	3	1	5	14	3	69	M	12	1	64	M
2147	1	50	15	7	2	1	14	1	30	F	12	1	40	M
2148	3	50	20	3	1	5	14	1	23	F	12	1	43	F
2149	2	50	16	2	2	3	14	1	58	M	3	1	48	M
2150	1	45	16	2	1	1	14	1	15	F	3	1	33	M
2151	2	45	12	4	5	1	14	1	43	F	13	4	46	M
2152	2	45	15	3	2	1	14	1	16	M	3	3	34	M
2154	2	45	13	5	1	1	14	1	54	F	3	1	21	M
2155	3	55	7	6	1	1	14	0	54	F	4	1	42	F
2156	2	50	7	3	4	4	14	1	16	M	12	3	32	M
2157	1	50	17	6	4	1	14	1	19	F	12	1	72	M
2160	2	45	11	1	1	1	14	3	19	F	12	1	62	F
2164	2	50	12	7	4	1	14	3	57	M	12	1	72	M
2165	2	45	17	6	1	1	14	1	38	M	3	1	60	M
2166	2	45	9	7	1	1	14	1	46	F	4	1	33	M
2167	2	45	13	5	1	1	14	1	20	M	12	1	76	M
2168	3	45	14	2	1	1	14	1	61	F	3	1	43	F
2170	2	45	19	3	1	1	14	1	36	F	4	1	44	F
2172	2	45	15	2	2	1	14	3	67	M	3	1	44	F
2173	2	45	15	3	2	1	14	1	88	M	3	1	33	F
2175	3	45	7	5	1	1	14	1	36	M	3	1	32	F
2176	1	45	16	2	1	1	14	3	55	F	12	1	20	F
2177	2	50	22	5	1	4	14	1	18	M	11	1	21	F
2178	2	50	7	3	4	1	14	3	19	M	12	1	25	F
2179	1	45	17	3	2	1	14	1	21	M	12	3	39	M
2180	3	0	11	2	1	1	14	1	36	M	3	1	43	M
2182	3	45	16	4	1	1	14	1	30	F	12	1	30	M
2183	2	50	16	4	1	1	14	4	40	F	12	4	48	M
2186	3	50	16	3	1	1	14	1	57	F	3	1	18	M
2187	1	50	12	7	1	1	14	2	24	F	13	1	65	F
2188	1	50	12	7	1	1	14	2	23	F	13	1	33	M
2189	1	45	21	1	1	4	14	1	48	F	13	1	37	M
2190	2	45	15	4	4	1	14	1	49	F	12	3	57	M
2191	2	45	10	3	1	1	14	1	79	F	3	1	68	M
2193	1	45	16	2	1	1	14	1	20	M	3	1	35	F
2194	1	50	17	4	4	1	14	1	28	M	12	1	20	M
2195	2	50	5	4	2	2	14	1	23	M	12	1	51	M
2197	2	45	15	3	1	1	14	3	37	M	12	3	33	M
2198	2	50	12	1	2	1	14	1	31	F	12	1	71	F
2200	2	45	16	2	2	1	14	1	34	F	3	1	54	F
2201	3	45	15	3	1	1	14	1	28	F	3	3	59	M
2202	1	50	17	3	2	1	14	1	73	F	3	1	53	F
2203	2	45	20	6	1	1	14	2	34	M	3	1	57	F
2204	3	50	18	4	6	1	14	1	43	F	6	3	51	M
2206	2	45	6	4	5	4	14	1	26	M	12	1	63	F
2208	2	55	19	5	1	4	14	2	69	M	4	1	59	M
2211	2	45	15	6	2	1	14	1	29	F	12	3	34	M
2212	2	50	0	2	5	4	14	1	21	M	3	1	22	M
2213	2	50	10	2	2	1	14	4	63	F	12	4	78	F
2214	1	45	9	4	2	1	14	2	19	M	12	1	23	F
2216	2	50	8	4	2	1	14	1	24	F	12	3	43	F
2217	2	45	13	5	1	1	14	1	21	F	12	1	67	F
2219	3	45	18	6	1	5	14	1	47	F	12	1	22	M
2220	2	45	11	7	2	1	14	1	26	F	12	1	31	F
2222	3	45	15	6	1	1	16	1	20	M	12	2	46	F
2223	3	45	20	4	1	5	16	4	18	M	12	4	51	F
2226	3	45	15	4	1	1	16	1	17	M	3	1	18	M
2227	3	45	16	3	2	1	16	1	32	F	12	3	22	M
2228	2	45	17	2	1	1	16	1	17	M	12	2	23	F
2229	2	45	12	5	1	1	16	1	17	F	3	1	48	M
2231	2	55	12	5	1	1	16	1	75	M	3	1	35	M
2232	2	50	20	3	2	4	16	1	25	F	3	1	32	M
2233	2	45	21	6	1	4	16	1	73	M	3	1	20	M
2234	3	50	16	3	1	1	16	3	63	M	3	1	73	M
2235	2	50	10	7	1	1	16	3	40	M	12	1	41	F
2238	2	50	7	4	2	1	16	1	52	M	8	1	53	M
2239	2	50	20	7	2	4	16	1	17	F	3	1	24	M
2241	2	25	16	6	2	5	14	10	16	M	12	10	72	F
2244	2	25	16	3	2	1	14	1	50	F	12	1	32	F
2245	3	25	11	1	2	1	14	3	44	M	12	1	43	F
2246	2	35	9	3	1	1	14	1	57	F	3	3	26	M
2247	3	25	11	5	1	1	14	1	16	M	12	3	52	M
2252	2	25	7	6	1	1	9	1	33	F	3	3	46	M
2256	3	70	17	2	1	1	12	1	40	M	12	1	25	M
2258	1	70	20	7	1	5	12	3	21	M	12	1	26	F
2259	1	70	17	5	2	1	12	1	27	M	12	1	60	F
2260	1	70	16	4	1	1	12	1	48	M	12	1	26	M
2261	1	70	15	6	1	1	12	1	23	F	12	1	55	F
2263	1	70	14	5	1	1	12	2	20	M	12	1	49	M
2279	3	55	13	1	1	1	19	9	40	M	3	1	60	M
2280	3	25	11	7	1	1	9	1	51	F	13	3	33	F
2282	1	70	18	2	1	5	11	1	62	F	12	1	61	F
2285	2	25	20	6	1	2	16	1	49	F	3	1	49	F
2287	2	45	10	5	4	1	16	1	67	F	6	1	44	F
2292	2	35	21	6	1	4	16	3	53	M	4	1	18	F
2293	2	35	15	6	2	1	16	1	57	M	12	1	57	F
2294	2	35	17	2	1	1	16	1	63	M	8	1	65	F
2295	2	45	20	4	1	1	16	1	45	F	13	1	44	M
2297	2	45	15	5	2	1	16	1	35	F	3	1	23	M
2298	2	35	9	7	2	1	16	1	82	M	3	1	20	M
2299	2	45	7	3	2	1	16	1	24	F	12	1	29	F
2303	1	0	8	3	2	1	11	1	54	F	8	12	52	M
2304	1	70	9	3	2	1	11	12	36	M	13	1	54	M
2312	1	70	16	7	1	1	11	1	24	M	8	1	51	F
2313	1	70	9	3	4	1	11	1	20	F	1	1	19	F
2323	1	70	2	1	1	4	11	1	27	M	8	1	34	M
2328	3	70	16	3	2	1	11	12	56	M	8	1	32	M
2330	1	70	17	6	1	1	11	1	44	M	12	12	43	M
2336	1	55	15	1	1	1	11	4	42	M	8	1	22	M
2338	1	70	17	3	4	1	11	1	28	M	1	1	39	F
2339	1	35	19	7	1	1	11	1	20	F	12	1	41	F
2341	1	70	6	2	1	2	11	1	32	M	8	1	61	M
2344	1	55	8	5	2	1	11	1	63	F	3	1	21	F
2346	3	60	14	1	1	1	11	1	79	F	3	2	70	M
2347	1	55	2	1	1	5	11	1	25	M	8	1	28	F
2358	3	70	8	4	1	1	11	1	59	M	8	4	45	M
2361	1	70	9	4	1	1	11	12	50	M	8	1	25	M
2377	1	70	9	6	1	1	11	3	72	M	1	29	38	M
2388	2	40	19	5	1	4	17	1	66	M	4	1	43	M
2389	2	35	13	6	1	1	17	1	65	F	12	3	22	M
2390	2	45	9	4	1	1	17	23	25	M	8	1	19	F
2391	3	45	21	2	1	4	17	1	19	F	3	1	40	F
2393	2	45	19	6	2	1	17	1	19	F	3	1	18	M
2394	2	45	15	6	2	1	17	1	81	F	3	1	58	F
2395	2	45	8	2	1	1	17	1	37	F	12	2	45	M
2397	2	55	12	3	1	1	17	1	56	F	7	10	49	F
2400	2	25	10	6	1	1	19	1	39	F	13	1	32	M
2401	2	35	15	3	4	1	16	1	27	M	12	1	44	F
2402	2	35	13	7	1	1	16	1	18	M	12	1	36	M
2404	2	40	8	5	1	1	0	1	16	F	3	1	56	M
2406	2	45	15	6	1	1	14	1	57	M	12	1	56	F
2408	2	25	7	4	1	1	16	1	60	M	9	1	53	F
2411	2	45	15	5	2	1	16	1	33	F	12	2	47	F
2412	2	55	13	5	4	1	16	1	53	F	12	1	32	F
2413	2	55	10	6	1	1	16	1	37	F	12	12	44	M
2415	3	55	6	3	5	5	16	3	46	M	13	1	25	F
2416	2	55	16	4	2	1	16	2	65	M	4	1	72	F
2422	2	55	19	6	6	5	7	1	22	M	1	1	23	F
2426	3	55	17	3	1	1	7	1	32	M	12	1	19	F
2427	3	55	14	3	1	1	7	3	33	F	6	3	18	M
2434	2	40	14	4	1	1	6	1	77	F	3	3	80	M
2438	3	55	12	3	1	1	6	2	41	M	12	1	34	F
2450	2	55	16	4	1	1	14	1	78	M	3	3	47	M
2452	3	55	16	5	2	1	14	3	49	M	12	1	58	M
2455	3	45	8	3	4	1	14	1	19	M	12	1	61	M
2458	3	55	8	4	1	1	14	1	47	F	8	1	17	F
2459	3	55	23	1	1	5	14	1	44	M	13	1	18	F
2460	2	55	5	5	1	1	14	1	20	M	4	1	57	M
2461	3	45	7	2	4	1	14	1	50	M	12	1	54	M
2462	2	55	11	7	1	1	14	1	49	F	11	1	23	M
2463	1	50	17	4	2	1	14	1	29	M	3	1	19	M
2464	3	55	8	2	1	1	14	1	39	M	12	1	39	M
2466	3	55	8	6	1	1	14	3	19	M	12	1	62	F
2467	3	55	5	6	4	2	14	1	26	M	1	1	41	F
2468	2	55	6	6	4	1	14	3	47	M	12	1	33	M
2469	1	55	20	7	1	4	14	1	17	M	12	1	56	F
2472	2	55	17	2	1	1	14	1	23	F	12	1	19	F
2473	3	50	13	4	1	1	14	1	53	F	3	12	46	M
2475	3	55	5	2	2	5	14	1	29	M	3	1	41	F
2476	3	45	12	3	1	1	14	3	61	M	3	1	36	F
2477	3	55	15	5	1	1	14	3	29	M	3	3	43	M
2478	3	55	7	4	1	2	14	1	46	M	12	3	51	M
2479	3	55	8	5	1	1	14	1	48	M	12	1	35	M
2480	3	55	6	3	1	5	14	1	42	M	12	1	43	M
2481	3	45	15	3	2	1	14	1	24	F	12	1	34	M
2483	3	50	23	6	4	5	14	1	22	M	12	1	26	F
2484	2	55	10	5	1	1	14	1	47	F	12	1	27	F
2486	3	35	17	4	4	1	16	1	19	M	13	1	57	F
2488	2	25	7	6	2	1	16	1	37	M	8	1	61	M
2489	3	35	15	3	2	1	16	1	62	F	9	1	24	M
2490	3	45	18	4	2	1	14	1	29	F	12	1	18	F
2491	2	40	7	4	4	4	14	1	41	M	12	1	55	F
2495	2	45	17	3	1	3	16	1	28	M	3	1	44	F
2496	2	45	16	3	2	1	16	1	43	M	12	1	23	F
2497	2	35	7	4	2	4	16	1	30	M	4	1	55	M
2498	2	35	8	4	1	1	16	1	46	F	3	1	46	F
2499	3	45	14	5	2	1	16	1	82	F	3	1	69	M
2500	2	35	15	5	1	1	16	3	22	M	12	1	24	F
2501	2	50	17	6	1	1	16	1	61	F	3	1	59	M
2503	2	45	8	4	1	1	16	1	62	F	3	1	54	F
2504	2	35	10	4	2	1	16	2	41	F	8	1	59	M
2505	2	40	16	6	4	1	16	1	27	F	3	1	42	F
2506	2	35	17	3	1	1	16	1	21	M	12	1	23	F
2507	2	45	13	6	2	1	16	1	38	F	12	1	31	F
2508	2	40	7	3	1	1	16	1	43	M	9	1	42	M
2509	3	45	19	6	2	3	16	1	54	F	12	1	38	F
2511	3	40	12	3	1	1	16	1	62	F	3	1	44	F
2512	2	35	14	4	1	1	16	1	20	F	4	1	34	F
2513	3	40	17	5	5	4	16	1	19	M	3	1	38	F
2516	2	45	15	6	1	1	14	1	20	M	12	1	45	F
2517	1	0	18	2	1	1	11	3	49	M	12	1	62	F
2519	1	70	8	2	2	1	12	1	46	F	12	1	43	F
2520	1	70	8	7	1	1	12	1	26	M	12	1	40	M
2521	2	45	6	4	2	2	0	2	32	M	3	1	31	M
2522	2	35	13	3	1	1	14	1	21	F	3	1	80	F
2523	2	35	8	3	4	1	14	3	55	M	8	2	57	F
2524	2	35	11	7	1	1	14	1	54	F	12	1	37	F
2525	2	35	19	7	1	1	14	3	31	M	12	1	59	F
2526	2	35	18	7	1	1	14	1	27	F	8	1	57	M
2527	2	35	14	6	1	1	14	3	19	M	3	1	21	F
2529	2	35	14	3	2	1	14	1	17	F	3	2	24	M
2530	2	35	16	6	2	1	14	1	60	F	3	1	33	M
2535	3	55	13	3	1	1	8	1	80	F	3	3	46	M
2541	2	25	16	5	2	1	9	1	80	F	3	1	16	M
2546	2	45	22	3	1	5	8	3	56	M	4	1	24	M
2549	3	35	13	5	2	1	14	1	52	F	3	1	49	F
2550	2	35	17	2	1	1	14	1	41	F	12	1	27	M
2551	2	35	11	6	1	1	14	3	32	F	3	1	24	M
2554	2	45	16	2	5	1	16	1	63	M	3	1	23	M
2556	2	35	7	4	1	1	17	1	48	F	12	1	29	M
2557	2	35	10	4	4	1	17	1	85	F	12	1	53	M
2562	2	25	13	6	1	1	19	1	24	M	11	1	51	F
2568	3	25	7	3	2	1	17	1	65	F	11	1	64	F
2570	2	35	17	6	1	4	7	1	27	F	8	1	37	M
2573	2	45	15	2	5	1	17	1	22	M	1	1	69	M
2577	3	70	20	5	1	1	1	1	20	F	12	1	24	M
2578	3	70	18	1	1	1	1	1	26	F	8	2	58	F
2584	2	55	14	3	2	1	6	3	53	M	3	1	67	M
2585	2	40	17	2	2	4	14	1	22	M	12	1	34	F
2587	2	35	17	5	1	4	14	1	25	F	3	1	41	M
2593	2	40	7	5	2	1	14	1	40	M	3	1	25	F
2596	2	45	15	1	2	1	14	1	22	F	3	3	24	M
2597	2	45	16	6	2	1	14	1	22	F	12	1	18	F
2598	2	45	7	3	2	4	14	1	60	F	3	1	24	M
2599	3	45	20	7	2	4	14	1	26	M	13	1	24	M
2601	2	35	23	7	1	4	14	1	19	F	9	2	28	F
2608	2	45	9	5	1	1	14	1	18	M	12	1	47	M
2611	1	45	10	2	2	1	14	1	44	M	4	16	53	M
2612	2	35	15	2	2	1	14	1	65	M	3	1	51	M
2615	2	35	10	7	2	1	14	1	56	F	3	1	46	M
2618	2	40	23	5	2	4	14	1	20	M	12	3	54	M
2619	2	40	7	5	1	1	14	1	21	M	12	1	45	F
2622	2	35	13	1	2	1	14	2	57	M	5	4	57	F
2627	3	45	16	4	1	1	14	4	52	F	12	4	21	F
2630	2	45	7	5	2	2	14	1	23	M	3	1	33	F
2633	2	45	11	7	1	1	17	1	42	F	12	1	19	F
2636	2	55	9	5	1	1	17	1	75	F	3	1	59	F
2639	2	50	11	3	1	1	17	1	78	F	3	1	28	F
2640	2	55	14	3	2	1	9	1	16	F	3	1	56	F
2642	3	55	18	7	2	5	6	1	70	F	3	1	79	M
2645	2	40	12	4	4	1	16	1	42	M	12	1	60	F
2648	2	45	16	2	2	1	16	1	26	F	3	2	59	M
2649	2	40	6	4	2	4	16	1	25	M	13	10	24	M
2653	3	35	8	5	1	1	16	1	60	M	3	1	39	M
2655	2	45	13	7	1	1	16	1	40	F	4	2	29	M
2657	2	55	14	2	4	1	16	1	42	F	1	12	54	M
2658	2	40	14	2	4	1	16	1	18	M	12	2	46	M
2659	2	45	10	4	2	1	16	1	80	M	13	1	42	F
2660	2	40	21	3	1	1	16	1	50	F	3	2	41	F
2661	2	40	17	4	1	1	16	1	24	F	3	1	16	F
2667	2	40	20	7	2	3	16	1	44	M	12	1	39	F
2669	2	45	4	4	5	5	16	1	64	M	1	1	44	M
2671	2	45	20	1	5	4	16	1	21	F	4	3	58	M
2672	2	45	15	4	2	1	16	2	56	F	8	2	32	M
2673	2	35	16	5	2	1	16	1	45	M	12	1	35	M
2681	2	45	12	6	2	1	16	1	44	M	8	1	19	F
2682	3	45	18	6	1	1	16	3	16	M	12	1	74	F
2683	2	45	22	1	1	5	16	1	18	F	7	1	60	F
2684	2	40	16	5	1	1	16	1	66	F	3	2	62	M
2685	2	45	16	3	1	1	16	1	45	M	12	1	45	F
2686	2	45	10	5	1	1	16	12	50	M	13	1	39	F
2689	2	55	15	4	2	1	19	1	62	F	3	3	18	M
2695	2	35	7	6	1	1	16	1	44	F	12	1	31	M
2696	1	55	8	6	1	1	9	1	42	M	12	1	47	M
2707	2	55	22	7	1	5	16	1	27	M	4	1	52	M
2710	3	25	13	6	1	1	16	3	22	F	3	1	36	M
2712	2	25	16	2	2	1	19	1	57	M	11	1	38	F
2717	1	0	17	3	1	1	14	1	21	F	12	1	42	M
2718	1	35	6	3	2	4	14	12	32	M	12	4	62	M
2722	1	25	8	4	1	1	14	3	31	M	12	1	44	M
2728	3	45	9	2	2	1	14	1	35	M	12	1	78	M
2729	2	45	12	3	2	1	14	1	69	F	3	1	30	M
2731	3	45	11	6	2	1	14	1	20	F	12	1	19	M
2734	2	45	9	3	1	1	14	3	28	M	12	1	31	F
2736	2	45	17	3	2	1	14	1	81	M	8	1	29	M
2737	2	45	10	6	1	1	14	1	22	F	12	1	75	M
2739	3	45	11	4	1	1	14	12	33	M	11	1	77	F
2740	2	45	20	6	1	1	14	1	28	F	12	1	66	M
2741	2	45	15	1	1	1	14	1	29	F	12	1	73	F
2742	2	45	9	3	4	1	14	1	26	F	12	1	37	F
2743	3	45	6	6	1	1	14	3	42	M	1	1	25	M
2746	2	45	13	5	4	1	14	1	27	F	3	1	27	M
2747	3	45	11	4	2	1	14	1	50	M	12	1	70	F
2748	2	45	20	7	5	4	14	1	21	F	8	1	18	F
2751	2	45	12	4	1	1	14	1	31	M	12	1	37	M
2752	2	45	15	3	2	1	14	1	86	F	12	1	56	F
2753	3	45	17	2	5	3	14	3	63	M	12	1	42	F
2758	2	55	7	4	5	2	0	1	17	F	1	1	21	F
2762	3	35	17	3	2	1	16	1	36	F	12	3	27	F
2765	3	35	8	5	2	1	16	1	27	M	1	1	45	M
2775	2	55	8	3	1	1	16	1	56	F	12	1	34	F
2777	2	40	9	6	5	1	17	3	69	M	3	1	26	F
2780	3	55	12	4	2	1	9	1	50	F	7	1	71	M
2782	2	55	8	3	3	2	17	1	42	M	12	1	51	F
2787	2	55	12	6	1	1	7	3	68	F	3	2	25	M
2790	3	55	17	7	1	1	2	1	53	F	9	14	55	M
2798	2	40	21	2	2	5	16	1	26	M	1	1	56	M
2801	2	45	15	5	2	1	14	1	29	F	12	1	67	F
2802	2	40	14	6	1	1	14	1	61	M	13	3	74	M
2803	2	45	14	7	2	1	14	1	49	M	11	1	62	F
2805	2	45	15	4	5	1	14	1	44	F	13	1	66	M
2807	3	40	16	3	4	1	14	1	50	F	3	3	40	M
2809	1	45	16	6	4	1	14	3	62	M	12	1	15	F
2810	2	40	19	3	1	4	14	1	66	F	13	1	51	F
2811	3	45	17	4	1	1	14	1	20	F	12	1	60	F
2813	3	40	15	5	1	1	14	1	84	M	3	1	47	M
2814	3	45	11	2	1	1	14	1	27	F	3	1	58	M
2815	2	40	10	1	1	1	14	1	32	F	4	1	21	M
2817	2	40	14	6	1	1	14	1	60	F	12	3	47	M
2818	2	40	11	5	2	1	14	1	93	M	13	1	62	F
2819	2	45	10	6	1	1	14	1	60	F	8	3	37	M
2820	2	45	16	3	1	1	14	1	28	M	4	1	64	F
2823	1	40	18	4	1	1	14	1	22	M	12	1	31	M
2825	1	40	18	4	1	1	14	1	51	F	12	1	40	M
2826	2	40	14	5	1	1	14	1	26	F	12	1	69	M
2828	2	40	17	2	1	1	14	1	24	M	12	1	31	F
2829	2	40	17	1	1	1	14	1	72	M	12	3	35	M
2832	3	40	11	7	1	1	14	3	28	M	8	1	59	F
2833	2	45	17	5	1	1	14	1	46	F	12	1	51	F
2835	2	40	19	5	1	1	14	3	20	M	12	1	52	M
2836	2	40	14	6	2	1	14	1	33	F	12	1	44	M
2838	1	40	15	5	2	1	14	1	22	M	12	1	54	F
2839	2	40	11	5	4	1	14	1	22	M	4	3	71	F
2840	3	40	16	2	1	1	14	1	22	M	12	1	43	F
2841	3	40	16	6	1	1	14	2	60	M	12	1	65	F
2842	2	40	15	4	1	1	14	1	26	F	4	1	82	M
2846	1	40	14	5	5	1	14	1	36	F	8	1	51	M
2848	2	45	13	5	5	1	14	1	18	F	9	2	39	F
2849	3	40	14	4	2	1	14	1	30	F	3	1	24	F
2850	2	40	16	3	1	1	14	1	74	F	7	1	81	F
2851	2	40	19	1	1	4	14	1	62	M	12	1	26	M
2853	3	45	16	3	1	1	14	1	79	M	12	1	42	F
2854	3	45	10	5	5	1	14	1	22	F	1	1	38	F
2856	3	0	12	7	1	1	16	3	46	M	12	4	41	F
2857	2	35	17	4	1	1	16	1	49	M	12	1	60	M
2860	2	35	19	6	1	4	16	1	74	M	3	1	58	F
2861	2	35	9	4	1	1	16	3	18	M	12	1	17	M
2866	2	45	0	4	1	5	14	1	23	M	3	1	59	F
2868	2	35	7	3	4	4	14	1	19	F	12	1	17	M
2869	2	55	12	3	2	1	14	1	30	F	12	1	20	F
2870	2	0	18	7	1	1	14	1	16	F	3	3	68	M
2871	3	35	20	2	1	4	14	1	53	M	8	1	21	M
2872	3	55	21	3	4	5	14	1	39	M	3	1	52	M
2873	3	55	9	7	2	1	14	3	38	M	12	3	24	M
2875	2	35	17	5	4	4	14	1	25	M	3	1	23	M
2877	2	35	16	5	2	1	14	1	23	M	3	1	40	F
2878	1	35	14	7	1	1	14	1	22	F	12	1	51	M
2882	3	40	13	2	1	1	14	3	34	M	3	1	45	M
2884	1	35	7	3	2	1	14	3	24	M	12	1	30	F
2885	3	50	19	6	1	5	14	1	41	F	12	1	37	F
2887	2	35	9	5	1	1	14	1	48	F	3	1	48	F
2889	3	45	16	2	1	1	14	1	16	F	3	1	51	F
2892	2	45	7	2	1	2	14	1	30	F	12	1	26	F
2893	2	55	21	3	2	5	14	1	16	F	4	1	72	M
2895	2	35	8	1	2	1	14	1	48	F	3	1	24	F
2896	3	55	18	4	1	1	14	1	18	F	12	1	60	F
2897	2	55	16	2	4	1	14	3	24	M	3	1	22	M
2898	1	55	15	2	2	1	14	1	17	M	3	1	43	F
2899	3	45	16	2	2	1	14	1	75	F	3	1	56	F
2901	2	35	13	5	1	1	14	3	36	M	11	1	22	F
2902	2	35	16	4	4	1	14	1	20	M	8	1	18	F
2903	2	50	12	1	1	1	14	1	57	M	3	3	17	F
2904	3	35	17	5	1	1	14	1	23	F	3	1	20	F
2905	2	25	12	4	4	1	14	1	73	M	3	1	65	F
2909	1	70	16	2	1	1	14	1	28	M	12	1	38	M
2910	2	45	19	5	4	3	14	1	50	M	12	1	48	F
2911	2	35	10	6	4	1	14	1	56	F	13	3	69	M
2912	2	35	15	4	1	1	14	1	17	M	11	1	21	F
2914	2	55	22	4	5	5	14	1	18	F	1	1	59	M
2917	2	35	9	4	1	1	14	1	81	M	12	1	77	F
2918	3	55	8	6	1	1	14	1	16	F	6	1	58	M
2920	3	35	15	4	1	1	14	1	26	M	12	1	19	F
2921	2	45	14	3	1	1	14	1	62	M	12	3	25	M
2923	2	45	22	2	2	5	14	1	36	F	3	1	33	M
2924	3	45	8	4	5	1	14	1	26	F	1	1	32	M
2925	2	55	10	5	2	1	14	1	44	F	1	1	27	M
2926	3	40	11	7	5	1	14	1	59	M	3	3	57	M
2927	2	35	14	5	2	1	14	1	55	M	13	1	59	M
2929	3	35	11	3	1	1	14	1	68	F	12	3	75	M
2932	3	55	10	3	1	1	9	1	23	F	13	21	55	M
2944	1	40	7	3	1	2	14	1	61	F	3	3	29	M
2945	3	40	14	4	1	1	14	1	48	F	3	3	43	M
2946	2	40	20	4	1	1	14	1	38	M	12	1	68	F
2947	2	40	13	5	4	1	14	1	19	M	8	1	23	F
2951	2	25	14	6	2	1	19	1	49	F	12	3	66	M
2953	2	35	10	2	1	1	17	3	54	M	3	1	29	F
2954	2	35	20	5	1	4	16	1	62	M	3	1	71	F
2956	3	25	17	6	2	1	16	1	60	M	3	1	32	M
2964	1	70	16	1	1	1	11	2	55	M	12	1	43	F
2966	2	45	0	6	5	4	16	1	25	F	13	1	51	M
2969	2	50	12	4	5	1	14	1	16	F	12	1	40	M
2970	3	50	14	4	5	1	14	3	36	M	3	1	80	F
2972	2	50	7	4	1	2	14	1	77	M	9	1	38	M
2978	3	25	16	4	5	4	19	1	22	F	3	1	36	F
2980	2	25	17	4	1	1	0	1	24	F	3	1	43	F
2981	2	45	12	4	1	1	14	1	34	F	3	1	76	F
2982	2	45	7	2	2	2	19	1	18	F	3	1	45	F
2984	2	25	12	4	2	1	17	1	24	F	3	1	22	F
2987	2	25	11	1	1	1	17	4	20	F	8	1	20	F
2992	2	45	17	6	5	1	7	12	45	M	13	1	33	M
2996	2	25	9	4	2	1	17	1	49	F	11	1	52	F
2997	2	25	14	3	2	1	17	1	42	F	9	1	52	M
2998	2	25	12	7	1	1	17	1	49	F	12	1	46	F
2999	2	25	10	6	1	1	17	1	52	M	11	1	17	M
3000	2	25	16	2	1	1	17	1	46	M	12	1	62	F
3004	2	25	19	3	5	4	17	1	29	M	11	1	20	F
3005	2	45	17	1	1	1	17	1	49	F	12	1	28	M
3006	2	25	8	5	1	1	17	1	58	M	12	1	55	F
3007	2	25	8	5	1	1	19	1	55	F	3	1	35	F
3011	3	25	15	2	2	1	19	1	32	F	11	1	48	M
3012	3	45	12	6	1	1	19	1	63	M	3	2	46	F
3014	2	25	16	5	4	1	17	1	16	F	3	1	21	F
3019	2	55	16	6	1	1	9	1	46	F	8	1	50	M
3020	2	55	12	1	5	1	2	1	18	F	3	1	16	M
3035	2	30	16	3	1	1	14	1	26	F	12	1	23	F
3044	2	45	15	1	1	1	14	1	17	F	4	1	41	F
3045	3	70	20	1	2	1	12	1	24	M	13	1	47	F
3047	2	25	13	5	1	1	16	3	66	M	3	1	42	F
3070	3	70	6	2	4	5	11	1	29	F	12	1	24	M
3072	3	70	18	6	1	1	11	3	43	M	7	3	29	M
3075	3	70	7	6	1	1	11	1	54	M	12	1	53	M
3077	1	40	19	1	1	1	17	1	81	M	8	1	35	M
3078	1	40	10	4	2	1	17	1	26	F	9	3	54	M
3079	1	40	9	4	1	1	17	2	57	M	9	1	27	M
3082	1	40	11	5	5	1	17	1	21	M	12	1	33	M
3084	1	40	12	4	5	1	17	1	47	M	8	1	41	F
3085	1	40	16	3	2	1	17	1	77	F	8	2	53	M
3086	2	40	7	2	4	1	17	1	43	F	12	29	63	M
3087	1	40	14	2	2	1	17	1	24	M	12	1	52	F
3088	1	45	10	6	4	1	17	1	39	F	13	1	39	M
3092	1	40	16	7	1	1	17	1	70	M	4	1	18	F
3093	3	70	16	3	2	1	17	1	68	M	12	1	16	M
3094	1	40	18	4	8	1	17	1	46	M	12	1	46	F
3095	1	35	16	6	1	1	17	1	51	F	12	1	28	F
3096	1	40	18	5	1	1	17	1	44	M	3	1	21	F
3097	3	40	18	3	1	1	17	1	33	F	12	1	19	F
3098	1	40	20	3	2	4	17	2	21	F	5	2	28	F
3099	1	40	16	6	6	1	17	1	23	M	12	1	66	M
3100	1	40	15	6	1	1	17	1	71	M	12	1	52	M
3101	2	40	13	2	2	1	17	1	66	F	3	1	24	M
3102	2	40	8	4	1	1	17	1	32	F	12	1	24	M
3103	1	40	13	3	1	1	17	1	56	M	12	1	53	F
3107	3	45	18	3	2	1	16	1	55	M	12	2	46	F
3112	2	30	11	6	1	1	14	1	39	F	8	3	51	M
3114	2	35	14	1	1	1	14	1	53	F	3	3	43	M
3115	2	25	9	5	5	1	14	10	38	F	12	3	57	M
3123	2	35	14	6	1	1	14	3	81	M	3	1	24	M
3140	2	55	12	4	2	1	2	3	76	F	3	3	30	M
3148	2	25	12	3	1	1	16	1	69	M	3	1	29	F
3158	1	40	16	7	1	1	12	1	20	M	12	1	18	F
3164	2	45	16	4	1	1	14	1	43	F	12	1	49	F
3165	1	45	6	2	2	4	14	1	38	F	3	1	26	F
3166	1	45	13	3	2	1	14	1	28	F	3	1	54	F
3167	1	45	15	2	1	1	14	1	69	M	8	3	40	M
3168	1	45	21	3	2	4	14	1	32	F	12	1	18	F
3169	2	45	21	4	1	4	14	1	47	F	4	1	71	M
3171	1	45	14	5	2	1	14	1	46	M	12	1	41	M
3172	1	45	20	2	1	4	14	1	41	M	3	1	30	M
3173	1	45	18	6	1	1	14	1	47	F	8	1	52	F
3175	3	45	7	7	1	1	14	1	38	F	12	1	38	M
3176	1	45	15	6	2	1	14	1	62	F	3	1	54	F
3177	1	45	15	2	4	1	14	1	26	F	3	1	33	F
3178	2	45	6	6	1	1	14	1	23	M	12	1	37	M
3183	3	45	13	6	4	1	14	1	46	F	8	1	32	M
3184	2	45	13	7	1	1	14	1	55	M	13	1	52	M
3185	2	45	11	4	4	1	14	3	53	M	12	2	36	F
3186	3	45	17	6	2	1	14	1	53	M	13	21	29	M
3189	2	45	17	6	2	1	14	1	56	M	12	1	51	F
3190	2	45	19	2	1	3	14	1	22	M	12	1	30	M
3191	1	45	15	4	1	1	14	1	50	M	3	1	49	F
3192	2	55	18	6	2	4	14	1	40	M	12	1	38	M
3193	1	45	14	5	2	1	14	3	28	M	3	2	22	M
3195	1	45	7	3	1	1	14	1	45	M	12	2	45	M
3196	1	45	11	4	2	1	14	1	22	F	13	1	64	F
3197	3	45	12	1	1	1	14	3	61	M	12	1	28	M
3198	3	45	18	3	1	4	14	1	37	F	4	1	23	M
3200	2	45	12	1	1	1	16	1	17	F	4	1	44	M
3202	2	45	20	6	1	5	16	1	31	M	12	1	59	F
3205	2	45	14	6	1	1	16	1	60	F	12	1	56	F
3207	3	45	16	6	1	1	16	1	17	M	12	1	48	M
3208	2	45	19	7	1	1	16	1	59	M	12	1	31	F
3209	2	45	15	4	1	1	16	1	17	M	12	1	44	F
3210	2	40	11	2	1	1	16	1	50	F	12	1	33	F
3213	2	45	14	7	1	1	16	1	25	F	12	1	61	M
3214	2	45	7	2	2	2	16	1	23	M	3	1	32	F
3215	2	45	6	6	2	1	16	1	59	M	12	1	50	M
3216	2	45	13	7	1	1	16	1	66	F	12	1	48	F
3217	2	40	9	5	1	1	19	2	42	F	1	1	57	M
3218	2	25	22	6	5	4	19	1	74	F	12	1	38	M
3221	3	45	9	4	1	1	16	1	24	M	1	1	82	M
3224	3	35	15	5	1	1	14	1	36	F	13	1	32	F
3226	1	35	15	5	5	1	14	1	80	M	3	1	27	F
3227	3	45	7	3	5	1	14	2	23	F	3	1	26	M
3228	2	45	16	2	5	1	14	1	22	F	12	1	20	F
3229	3	35	19	5	5	4	14	1	30	M	1	1	39	M
3231	2	45	18	6	2	1	14	1	55	M	3	1	18	F
3232	3	35	15	2	1	1	14	1	20	F	12	1	21	F
3233	2	45	20	6	1	4	14	2	22	M	12	1	20	F
3237	2	35	11	4	2	1	14	1	34	F	13	1	21	M
3241	2	45	14	2	1	1	14	1	20	M	9	1	52	F
3243	3	35	13	7	2	1	14	3	41	F	3	1	23	F
3244	2	45	7	5	2	1	14	1	23	F	1	1	25	F
3245	2	35	15	4	5	1	14	1	21	F	12	1	51	F
3250	2	35	16	5	5	1	14	1	29	F	3	1	21	F
3252	2	45	13	1	2	1	14	1	50	M	12	1	22	F
3253	2	35	14	7	6	1	14	1	48	M	12	1	26	M
3254	2	45	14	7	2	1	14	1	28	F	3	3	45	F
3257	2	35	8	4	2	1	16	3	21	M	3	30	36	F
3264	3	70	1	1	1	5	1	1	26	F	8	1	56	F
3269	1	70	8	5	1	1	1	21	33	M	12	21	46	M
3271	3	70	9	4	5	1	1	1	26	F	1	1	22	M
3285	2	45	16	2	1	1	16	1	55	M	12	1	46	M
3289	3	70	13	2	6	1	16	3	50	M	13	3	23	M
3293	3	35	17	4	1	1	16	1	30	M	13	1	67	M
3294	2	50	19	2	4	5	16	1	36	M	12	1	37	M
3295	3	35	18	5	1	1	16	1	56	M	13	1	42	F
3297	2	50	20	3	1	4	16	1	80	F	12	1	65	F
3298	2	40	17	2	2	1	16	1	16	M	3	1	32	F
3299	3	45	19	7	1	1	16	1	20	M	12	1	47	M
3302	3	45	9	7	1	1	16	1	48	M	3	1	19	M
3303	2	45	18	5	1	1	16	1	31	M	12	1	61	M
3304	2	45	13	2	2	1	16	1	22	F	3	1	18	M
3305	2	40	8	3	1	1	16	1	68	M	3	1	57	M
3306	3	40	20	5	1	5	16	1	49	F	3	1	41	M
3307	2	45	15	5	4	1	16	1	21	F	12	3	31	F
3308	3	70	7	4	5	2	16	1	67	M	1	1	36	F
3309	2	45	16	3	1	1	16	1	22	M	12	3	24	F
3310	3	70	8	7	5	1	16	1	45	F	13	1	46	M
3311	2	45	13	1	1	1	16	1	79	F	9	1	66	M
3314	3	70	15	1	5	1	16	1	88	M	12	1	50	M
3318	2	25	15	3	2	1	19	1	48	M	13	1	24	M
3319	2	25	15	7	2	1	19	1	26	M	4	1	55	F
3327	2	30	12	2	5	1	16	1	25	M	12	1	46	F
3333	2	25	16	6	1	1	19	1	45	F	3	1	23	F
3339	2	35	13	6	5	1	19	1	69	M	1	1	46	F
3344	2	35	9	4	1	1	16	1	44	M	3	1	36	F
3345	2	35	22	3	1	4	16	3	24	M	9	1	18	F
3349	2	35	17	3	1	1	16	2	63	F	1	1	27	M
3350	2	35	18	3	5	5	16	3	29	M	12	1	30	M
3352	2	40	11	3	2	1	9	3	45	M	13	1	52	M
3359	2	30	16	4	5	4	17	1	53	F	12	1	27	F
3360	2	30	11	4	2	1	17	1	43	M	12	1	33	M
3361	2	30	15	4	2	1	16	1	60	M	12	3	71	M
3364	2	30	8	2	2	2	16	1	40	M	1	1	52	F
3365	2	35	10	5	1	1	16	1	41	M	12	1	28	M
3366	2	40	20	4	5	4	16	1	18	M	12	1	17	F
3367	1	70	18	2	5	4	11	12	48	M	4	3	30	F
3378	2	45	13	4	2	1	19	1	20	M	1	2	38	F
3380	2	55	10	4	1	1	9	3	89	F	3	12	65	M
3385	2	55	17	3	1	1	16	1	69	F	3	3	24	M
3396	2	25	13	6	1	1	17	1	42	F	3	1	63	F
3398	2	45	8	4	1	1	19	2	36	M	1	1	68	F
3400	3	70	11	3	1	1	12	12	50	M	13	1	54	M
3403	1	70	7	4	2	2	12	1	44	M	12	1	53	F
3408	1	70	8	4	1	1	12	1	25	F	13	3	46	M
3410	3	70	9	3	1	1	12	1	18	M	12	1	41	F
3417	3	55	12	7	6	1	8	1	66	F	8	1	23	F
3422	3	55	15	7	1	1	19	1	73	M	3	10	48	M
3425	2	35	19	6	1	4	17	3	29	F	3	1	17	F
3429	2	30	16	3	4	1	14	2	52	M	9	2	70	M
3434	2	35	15	7	1	1	16	3	28	M	12	1	64	F
3437	2	30	16	1	1	1	14	1	59	M	12	1	39	F
3440	2	25	13	1	1	1	14	2	56	M	3	3	54	M
3441	2	35	16	6	1	1	14	1	23	F	3	1	27	F
3442	2	30	13	6	1	1	14	1	20	F	12	2	46	F
3446	2	35	17	6	8	6	14	1	65	M	11	1	51	F
3448	2	35	16	3	1	1	14	1	57	M	3	1	64	M
3449	2	30	15	2	2	1	14	1	37	F	8	1	53	F
3450	2	35	10	4	5	1	14	1	25	F	3	1	38	F
3463	2	0	11	1	1	1	16	1	86	F	13	3	53	M
3470	2	55	18	5	1	1	9	1	59	F	3	1	48	M
3475	2	45	4	3	3	5	9	3	28	M	3	1	65	M
3477	3	0	14	7	1	1	11	1	54	F	13	3	16	M
3483	2	25	16	3	1	1	17	3	41	M	12	1	48	M
3485	1	70	17	5	1	1	11	1	19	F	12	3	52	M
3488	1	70	16	4	4	1	11	1	27	M	12	1	49	M
3489	1	70	23	3	1	4	11	1	21	M	12	12	38	M
3492	1	70	10	6	1	1	11	1	25	F	1	3	53	M
3493	2	25	16	5	5	1	19	1	24	M	1	1	64	M
3497	2	25	8	6	1	1	19	1	22	F	4	1	27	F
3510	2	55	19	7	2	1	19	1	23	M	4	1	50	F
3512	1	55	13	4	2	1	17	1	56	F	3	1	41	M
3514	1	55	13	7	1	1	17	1	53	F	9	1	62	F
3515	2	55	16	2	1	1	17	1	56	M	12	1	51	M
3517	3	45	8	4	5	1	16	1	38	F	13	2	32	F
3535	2	25	19	2	1	5	19	1	23	M	12	1	21	M
3543	2	45	17	1	1	1	19	1	72	F	3	1	32	M
3544	2	55	8	6	1	1	16	1	19	M	3	1	54	F
3546	2	55	8	5	5	1	7	1	17	F	12	1	62	M
3547	2	55	14	2	2	1	7	1	31	F	3	1	40	M
3552	3	25	9	3	4	1	19	1	20	M	1	1	16	F
3554	3	55	9	3	5	1	17	1	66	M	1	21	43	M
3555	2	55	10	5	5	1	17	3	35	F	1	1	51	F
3564	3	35	18	1	1	1	16	1	17	F	12	1	75	M
3566	2	45	13	3	5	1	16	2	37	F	12	1	19	M
3568	2	45	5	3	1	5	16	1	21	F	3	1	62	M
3571	3	55	14	1	5	1	9	1	48	M	11	1	18	F
3572	2	40	7	5	1	1	16	1	36	F	12	1	44	M
3573	2	40	18	3	2	3	16	1	20	M	12	4	40	M
3575	2	40	7	2	1	1	16	1	46	F	12	1	54	F
3576	3	50	9	3	1	1	16	1	44	M	12	1	41	M
3577	2	40	19	5	1	1	16	3	45	M	4	1	29	M
3579	2	40	16	3	4	1	16	1	30	F	12	2	37	M
3580	3	40	9	6	4	1	16	1	65	F	12	1	53	M
3581	2	40	18	6	1	1	16	1	46	F	3	1	67	F
3586	2	25	12	3	1	1	17	1	38	F	3	1	28	F
3592	2	55	17	3	1	1	16	4	55	F	3	1	19	M
3593	3	55	13	1	5	1	16	1	35	M	3	1	49	F
3610	2	35	17	6	1	4	14	1	19	F	12	1	27	M
3611	2	35	11	5	1	1	14	4	36	F	13	12	47	M
3612	2	35	9	3	1	1	14	1	37	F	12	1	18	F
3616	1	35	14	4	4	1	14	3	34	F	12	1	37	M
3620	2	30	3	1	1	4	14	1	45	M	1	3	42	F
3624	3	30	3	2	1	4	16	1	49	M	12	1	47	M
3626	2	30	12	1	1	1	16	1	32	F	13	1	19	M
3631	2	30	8	5	1	1	16	1	32	M	3	1	54	M
3632	2	30	16	3	1	1	16	1	21	M	13	4	25	F
3638	2	25	12	6	3	1	19	1	18	M	4	1	20	M
3645	2	25	7	3	5	2	17	1	16	F	13	1	18	F
3648	2	35	18	2	4	1	16	1	18	M	3	1	23	F
3651	2	25	19	2	4	3	19	1	28	F	4	1	44	F
3652	2	35	15	6	1	1	16	1	17	M	3	1	53	F
3655	3	25	1	4	4	5	19	1	41	M	11	1	26	F
3656	1	35	15	4	1	1	16	1	51	F	12	1	61	M
3660	1	35	18	5	1	1	16	1	84	F	4	3	32	M
3661	2	45	15	4	5	1	14	1	28	M	12	1	41	M
3662	2	45	18	4	2	4	14	1	37	M	8	1	22	M
3664	1	45	8	7	1	1	14	1	36	M	4	1	25	M
3673	2	40	12	5	1	1	16	1	61	M	4	1	42	M
3680	3	70	8	4	5	1	11	1	57	M	1	29	27	M
3684	3	70	8	3	1	1	11	12	60	M	12	12	55	M
3692	2	25	17	6	4	1	19	1	33	F	12	1	45	F
3695	2	50	13	7	2	1	14	3	22	M	13	1	49	M
3698	2	50	17	6	5	4	14	1	23	M	3	1	50	M
3699	2	45	21	1	8	4	14	1	27	M	12	1	57	M
3700	2	40	15	3	4	1	14	1	61	F	12	1	65	M
3701	2	45	12	6	4	1	14	1	27	M	12	1	61	M
3702	2	45	4	6	4	5	14	1	25	M	3	1	52	M
3703	3	50	15	2	1	1	14	1	41	M	12	1	49	M
3706	2	50	23	6	1	4	14	1	32	M	12	1	17	F
3707	3	50	17	3	4	1	14	1	20	F	12	1	76	M
3709	2	50	16	3	1	1	14	1	45	M	3	1	20	F
3710	3	45	15	5	1	1	14	1	35	F	3	1	34	F
3711	2	50	9	4	1	1	14	2	59	M	12	1	45	F
3712	2	45	17	2	4	1	14	1	48	F	12	1	50	F
3715	1	45	10	1	1	1	14	1	21	M	8	1	32	M
3716	2	50	7	5	1	1	14	1	26	F	11	1	50	F
3718	2	50	15	1	1	1	14	1	23	F	12	1	36	M
3721	3	50	15	5	2	1	14	1	43	F	3	1	39	F
3724	2	50	11	4	2	1	14	1	48	F	4	1	26	F
3725	3	40	17	3	1	1	14	1	21	M	12	1	38	M
3727	3	45	16	3	4	1	14	1	16	M	3	1	57	M
3730	1	50	15	6	2	1	14	3	59	M	12	3	54	M
3731	2	45	2	1	1	4	14	1	50	M	4	1	25	F
3732	2	50	9	2	1	1	14	1	23	M	3	1	62	M
3734	2	45	15	3	1	1	14	1	59	F	3	1	35	M
3735	3	45	7	1	1	2	14	1	21	M	12	1	74	M
3736	3	50	16	6	1	1	14	1	21	M	3	1	71	M
3737	2	35	8	5	1	1	14	1	43	M	12	31	51	F
3741	2	45	9	7	1	1	14	1	28	M	12	1	30	F
3742	2	45	16	6	1	1	14	1	26	F	3	1	56	F
3744	2	45	21	3	2	4	14	3	42	F	12	1	39	M
3746	3	50	23	7	5	4	14	3	31	M	6	3	26	F
3747	2	50	15	5	1	1	14	1	39	M	3	1	60	F
3748	3	50	16	4	1	1	14	1	24	F	12	1	35	F
3749	3	45	15	3	1	1	14	1	51	F	11	1	35	M
3750	3	50	15	3	2	1	14	1	27	F	12	1	20	M
3751	2	50	13	5	1	1	14	1	22	F	12	1	66	F
3754	3	45	6	1	5	4	14	1	19	M	6	1	35	M
3756	2	55	22	2	2	4	16	1	38	M	9	1	42	F
3757	2	55	12	6	1	1	16	1	19	F	4	1	72	M
3759	2	55	12	4	2	1	16	1	28	F	1	1	23	F
3761	2	35	6	4	2	5	16	1	23	F	1	1	49	F
3762	2	25	14	3	1	1	19	3	59	M	12	1	33	F
3764	2	45	11	3	2	1	16	1	27	F	3	1	22	M
3766	2	55	16	6	1	1	16	4	22	F	3	1	31	F
3768	2	40	16	6	1	1	19	1	35	M	3	1	33	F
3769	2	40	15	4	1	1	19	1	65	M	11	1	64	F
3770	2	40	13	4	1	1	19	1	37	F	4	3	65	M
3771	2	40	10	5	1	1	19	3	23	M	1	2	69	M
3774	2	40	14	3	5	1	19	29	54	F	12	3	55	M
3779	2	55	15	4	5	1	8	3	60	M	3	1	61	M
3787	1	70	18	5	2	5	11	1	52	F	12	1	19	F
3790	1	70	6	3	5	5	11	1	28	F	1	1	23	F
3793	3	70	14	5	1	1	11	2	28	M	3	1	41	M
3796	1	70	17	2	1	1	11	1	44	M	1	3	73	M
3801	1	70	13	4	5	1	11	1	22	M	1	14	45	M
3802	1	70	15	3	1	1	11	1	51	M	12	3	32	M
3804	3	70	11	7	5	1	11	1	17	F	1	12	51	M
3811	1	70	5	5	2	4	11	1	44	M	13	1	54	M
3818	1	45	22	5	1	4	16	2	33	M	12	1	25	F
3821	2	45	15	5	5	1	16	1	16	M	3	1	53	F
3823	2	45	8	3	2	1	16	1	45	F	12	1	70	M
3830	1	30	15	5	1	1	14	1	18	F	3	29	37	M
3832	2	30	12	1	1	1	16	1	18	F	12	1	46	F
3834	2	30	18	2	4	1	16	3	24	M	6	1	26	F
3837	2	25	13	1	1	1	14	1	28	M	9	1	19	F
3843	3	50	12	3	2	1	14	29	52	M	8	1	47	F
3844	3	35	19	2	1	4	14	1	59	M	3	1	24	F
3845	2	40	20	6	2	4	14	1	19	M	12	1	29	M
3846	2	45	19	2	1	4	14	1	21	M	12	1	49	M
3847	2	40	17	3	4	4	14	1	60	M	12	1	32	M
3848	2	40	17	4	2	1	14	1	24	M	12	3	48	F
3849	1	40	13	3	2	1	14	1	41	F	9	1	32	F
3850	2	40	15	6	2	1	14	1	47	M	3	1	34	M
3852	2	40	10	2	1	1	14	1	27	M	8	1	30	F
3853	2	45	17	1	2	1	14	1	89	M	3	1	21	M
3854	2	40	14	6	1	1	14	1	35	M	3	1	59	M
3855	2	45	18	6	1	1	14	1	27	F	12	1	40	F
3856	2	40	9	6	1	1	14	3	79	M	3	1	18	M
3858	2	40	15	1	2	1	14	1	17	M	3	3	47	F
3859	2	35	10	5	1	1	14	1	25	M	3	1	57	F
3861	2	40	18	5	1	1	14	1	84	M	3	1	52	F
3862	2	40	15	6	1	1	14	1	19	M	3	1	35	F
3864	2	40	9	5	2	1	14	1	53	F	12	1	46	F
3866	2	40	22	3	1	4	14	1	33	M	12	1	29	M
3867	2	40	16	3	1	1	14	1	20	F	12	1	28	F
3869	3	50	17	6	1	1	14	1	23	F	12	1	66	M
3870	2	40	16	3	1	1	14	1	76	M	3	4	40	M
3871	2	40	17	3	1	1	14	1	83	M	3	1	44	F
3872	1	40	17	4	1	1	14	3	60	M	12	1	23	F
3873	2	40	0	2	1	4	14	1	20	M	3	3	51	M
3875	2	40	20	6	1	4	14	1	24	F	1	1	20	F
3876	2	40	20	4	1	4	14	1	30	F	12	1	52	F
3877	2	45	14	6	1	1	14	1	39	M	12	1	79	F
3878	2	40	22	7	1	4	14	1	23	F	4	1	57	M
3883	2	40	14	2	5	1	14	1	26	F	12	3	53	M
3884	3	40	15	3	1	1	14	1	28	M	1	1	55	F
3885	2	45	11	6	2	1	14	1	75	F	7	3	67	M
3886	2	40	14	4	1	1	14	3	34	M	12	1	70	F
3887	2	30	15	4	4	1	19	12	60	M	11	1	27	F
3893	2	40	15	7	1	1	19	2	23	F	12	4	44	F
3897	3	70	16	5	5	1	11	1	52	F	1	1	29	M
3908	2	35	17	5	1	1	16	10	49	M	9	2	49	M
3910	2	35	9	7	1	1	16	1	52	F	4	1	65	M
3912	2	35	17	3	1	5	16	2	32	M	3	1	57	F
3913	2	25	14	2	5	1	19	3	28	M	3	1	18	F
3915	2	55	14	3	1	1	17	1	35	F	12	1	19	F
3916	3	55	15	2	1	1	17	1	44	F	12	1	73	F
3919	2	35	11	5	1	1	16	1	23	M	4	1	69	M
3925	2	35	21	4	1	4	16	1	34	F	3	1	24	M
3935	3	35	18	7	1	1	16	1	38	F	3	1	66	F
3940	2	35	19	5	1	1	16	1	19	M	4	1	24	F
3943	2	45	14	3	1	1	16	1	33	F	13	2	62	F
3944	2	35	15	6	2	1	16	1	19	F	3	1	24	M
3945	2	45	12	6	1	1	16	3	56	M	3	1	60	M
3947	2	35	11	6	2	1	16	1	58	F	3	1	35	M
3950	2	30	17	2	5	1	16	1	39	M	1	1	35	F
3951	2	40	18	5	5	4	16	1	43	M	1	1	29	M
3953	2	25	19	4	1	5	19	3	36	M	1	4	21	F
3966	2	50	17	1	1	1	17	1	69	F	12	1	17	F
3971	1	70	17	2	1	1	12	1	41	F	12	1	55	F
3974	3	55	17	2	1	5	7	1	52	F	12	1	27	F
3976	3	45	16	4	2	1	19	3	43	M	6	1	33	F
3977	2	40	17	3	2	1	16	1	28	F	3	1	44	F
3980	2	45	11	1	1	1	16	3	54	M	12	1	46	F
3981	2	40	15	6	1	1	16	1	77	F	12	1	45	F
3982	2	40	17	4	2	1	16	1	27	F	12	1	26	F
3984	2	45	8	4	1	1	16	1	26	F	12	1	44	F
3985	2	45	22	3	1	4	17	1	90	M	12	1	84	M
3989	2	40	14	5	1	1	16	1	28	M	13	1	50	F
3990	2	40	19	3	1	4	16	1	81	M	8	1	57	F
3992	2	30	16	4	1	1	16	1	35	F	12	3	58	F
3995	2	40	17	5	2	1	16	3	33	F	12	1	60	F
3997	2	45	20	4	4	3	16	29	29	M	3	1	24	M
3998	2	25	14	3	1	1	16	3	34	M	11	1	48	M
3999	2	40	9	2	1	1	16	1	24	F	12	1	57	M
4000	2	35	15	6	1	1	16	1	17	M	3	1	64	M
4001	2	35	15	3	1	1	16	1	59	F	12	1	83	F
4002	2	35	14	7	1	1	16	1	84	M	3	2	26	M
4003	2	40	12	3	1	1	16	2	52	F	9	1	89	M
4004	3	45	5	7	1	1	16	1	22	F	8	1	29	F
4005	3	45	15	4	2	1	16	1	76	F	3	1	51	F
4006	3	45	8	4	2	1	16	1	73	M	3	1	45	M
4007	3	30	14	5	1	1	16	2	70	M	3	1	18	F
4009	2	45	8	1	1	1	16	1	59	M	3	1	33	M
4010	2	30	8	5	1	1	16	1	67	M	13	1	39	F
4011	2	40	8	6	5	1	16	2	51	M	12	1	53	M
4012	2	40	14	3	1	1	16	3	70	F	12	1	63	M
4013	2	40	14	3	1	1	16	1	22	F	9	1	57	F
4014	2	45	19	2	1	4	16	3	37	M	3	1	18	M
4015	2	45	18	2	5	4	16	2	52	M	12	1	52	M
4016	2	45	15	5	5	1	16	3	44	M	12	1	24	F
4017	2	45	17	5	5	4	16	2	49	M	6	1	59	F
4018	2	30	9	7	4	1	17	1	28	F	3	1	26	M
4027	2	45	12	1	2	1	16	1	23	M	12	1	66	M
4032	3	55	16	3	1	1	7	1	17	F	12	1	65	M
4034	2	30	15	2	1	1	14	1	17	F	12	1	16	F
4036	2	30	5	3	1	4	14	1	27	M	3	1	50	M
4043	2	30	17	4	4	4	16	3	23	M	12	3	19	M
4048	2	45	9	7	2	1	16	2	31	F	3	1	60	F
4051	2	45	16	5	1	1	17	1	20	F	12	1	67	F
4054	2	30	8	6	5	4	17	1	20	F	1	3	67	M
4055	2	25	16	4	1	1	19	1	87	M	3	2	39	M
4057	2	25	15	2	2	1	16	1	17	M	3	3	17	F
4058	2	25	21	1	1	4	16	3	21	F	4	1	34	M
4060	2	25	13	4	2	1	17	12	53	M	3	1	57	F
4064	2	55	13	4	1	1	16	21	41	M	12	21	55	M
4066	2	25	15	3	2	1	17	1	42	F	6	1	34	M
4067	2	25	7	6	1	1	17	1	51	M	12	1	55	M
4069	2	55	14	5	1	1	17	1	27	M	1	4	52	M
4071	3	40	16	6	1	1	16	1	27	M	12	1	55	F
4072	3	40	10	1	2	1	16	1	53	M	12	1	23	M
4073	2	40	15	1	1	1	16	1	23	M	3	1	25	F
4074	2	45	16	4	1	1	16	1	17	F	3	1	37	M
4075	2	40	18	5	1	1	16	1	41	F	3	1	29	F
4076	3	40	7	5	1	1	16	1	30	F	12	1	45	M
4079	3	40	7	4	2	5	16	1	23	M	12	1	55	F
4080	2	25	19	5	1	1	19	1	32	M	11	1	42	F
4086	2	40	17	6	1	4	14	1	41	F	12	1	25	M
4091	3	40	6	5	1	2	14	1	56	F	8	12	58	M
4092	2	35	18	4	1	1	14	1	16	M	12	1	36	F
4094	2	35	9	2	1	1	14	1	64	F	12	1	36	F
4095	2	40	13	2	1	1	14	1	34	F	3	1	32	F
4097	3	40	11	5	1	1	14	1	23	F	8	3	46	M
4100	2	40	10	6	3	1	14	1	64	M	4	1	65	F
4103	2	30	12	5	2	1	14	1	26	M	12	2	46	M
4104	2	50	21	3	2	3	16	1	84	M	3	3	21	M
4118	3	45	17	5	1	1	16	1	17	F	3	1	33	M
4121	3	55	9	2	2	1	16	1	58	M	12	1	31	F
4122	2	25	13	3	2	1	19	1	64	M	4	1	73	M
4123	2	45	16	3	4	1	17	1	19	F	12	1	18	M
4124	2	25	19	5	1	5	19	1	21	F	3	1	21	F
4131	2	50	7	2	1	2	14	1	29	M	3	3	22	F
4132	2	35	17	6	1	1	14	1	38	F	12	1	62	F
4133	2	35	15	7	1	1	14	1	30	M	8	1	20	M
4134	3	50	12	3	1	1	14	1	69	M	4	2	40	F
4135	2	40	21	1	1	1	14	3	19	F	8	1	20	F
4136	3	55	13	2	1	1	14	1	73	M	12	1	86	M
4138	2	50	18	1	1	1	14	3	43	M	12	1	63	M
4141	3	45	21	7	1	4	14	1	19	F	11	1	59	F
4142	2	35	14	5	1	1	14	1	24	F	12	1	30	M
4144	2	35	12	7	2	1	14	2	34	F	3	1	75	M
4146	2	35	15	3	1	1	14	1	39	M	12	1	19	M
4148	2	40	13	6	2	1	14	1	52	F	1	1	58	F
4150	2	50	14	6	2	1	14	1	59	F	5	2	40	M
4151	2	50	9	3	2	1	14	1	70	M	4	3	36	M
4152	3	40	13	2	5	1	14	1	41	M	12	1	61	F
4154	3	30	9	6	1	1	19	1	19	M	3	1	20	M
4160	3	55	10	7	1	1	2	1	62	M	12	1	62	M
4162	2	25	7	6	1	1	19	3	19	M	3	1	16	M
4164	2	35	15	5	4	1	19	1	21	M	3	1	88	F
4165	2	45	14	2	2	1	6	3	86	M	3	3	50	M
4167	2	25	12	1	1	1	19	1	25	F	3	1	28	F
4173	2	25	20	1	4	4	19	1	27	M	2	1	24	M
4174	2	25	19	6	2	3	19	30	20	M	11	1	24	F
4177	2	25	12	4	2	1	19	3	44	M	3	1	53	F
4195	2	25	19	3	2	1	19	1	84	M	3	1	32	M
4196	3	55	15	6	5	1	9	3	45	F	3	1	16	F
4197	2	25	16	2	1	1	19	1	62	M	4	21	77	M
4200	2	25	7	3	1	1	16	1	20	M	3	1	76	F
4202	2	40	14	3	1	1	16	1	32	F	12	1	74	M
4209	2	55	18	7	5	5	9	1	53	M	1	3	52	M
4211	2	25	16	4	8	6	19	1	37	F	13	1	63	F
4219	2	55	8	4	1	1	7	1	54	F	7	6	15	M
4225	3	25	12	6	2	1	7	1	69	M	9	1	71	M
4231	3	55	12	1	5	1	9	1	76	M	1	3	56	M
4234	2	30	22	5	1	4	16	1	22	F	3	4	17	F
4235	2	25	16	3	1	1	17	3	53	M	12	1	17	F
4237	2	25	7	3	2	2	19	2	63	F	12	2	43	F
4238	3	30	11	3	2	1	16	1	19	M	12	3	63	M
4239	3	30	13	3	5	1	2	1	19	F	5	1	47	F
4242	2	30	11	5	2	1	2	1	35	F	3	1	55	M
4245	1	35	22	7	1	4	16	1	53	M	12	3	30	M
4249	1	35	11	3	1	1	16	1	28	M	8	1	56	M
4250	2	40	13	5	1	1	16	1	21	F	12	1	61	F
4251	3	45	16	2	1	1	16	3	29	M	3	1	61	F
4252	1	40	15	6	1	1	14	12	49	M	13	1	61	M
4253	2	40	12	7	5	1	14	2	35	M	8	1	40	M
4256	2	25	12	7	8	1	16	1	30	M	3	1	19	F
4259	2	45	9	5	1	1	16	1	77	F	3	1	52	F
4260	2	45	21	7	1	4	16	1	42	M	3	1	51	M
4264	2	35	20	1	2	4	16	1	40	F	4	1	24	F
4271	1	40	7	2	1	1	11	1	20	M	12	1	20	M
4276	2	50	12	5	1	1	14	1	44	F	12	3	60	M
4278	2	55	7	4	1	4	9	1	34	F	11	1	37	F
4281	3	45	14	5	2	1	14	1	63	M	13	1	50	M
4282	2	45	16	2	1	1	14	1	78	F	12	2	45	F
4284	2	45	16	2	2	1	14	1	26	M	12	1	68	M
4285	2	45	17	4	1	1	14	1	18	M	12	1	58	M
4286	2	45	12	5	1	1	14	1	22	F	12	1	62	F
4287	2	45	21	6	1	3	14	1	20	F	12	1	37	M
4288	3	45	17	6	1	1	14	1	52	F	12	1	61	M
4290	2	45	7	3	2	2	14	1	43	F	12	1	52	F
4293	2	50	20	4	2	4	14	1	81	M	12	1	24	F
4296	3	40	9	3	1	1	14	3	45	M	12	1	55	F
4297	2	45	9	7	1	1	14	1	41	M	12	1	43	F
4298	2	25	8	3	1	1	19	1	18	F	4	1	51	M
4302	1	70	4	3	7	5	11	1	39	M	1	1	31	M
4308	2	55	6	2	1	2	16	1	17	F	3	1	32	F
4328	2	55	8	4	5	2	6	1	23	F	1	1	19	F
4334	2	25	15	7	2	1	17	1	18	F	12	1	45	M
4335	2	25	13	5	5	1	17	1	19	M	4	1	69	F
4341	2	55	13	7	2	1	14	1	21	M	12	1	29	F
4342	2	55	9	3	2	1	14	3	24	M	12	1	36	F
4343	1	50	13	2	1	1	14	1	25	M	8	1	53	F
4344	2	55	7	3	1	2	14	1	42	M	12	1	25	F
4345	2	55	16	2	1	1	14	2	76	F	3	2	70	F
4346	3	55	10	3	1	1	14	1	49	M	12	1	52	F
4347	2	55	7	6	1	1	14	4	27	F	12	4	18	M
4348	3	70	18	7	1	5	14	1	47	M	12	1	26	M
4350	2	55	2	7	2	4	14	1	36	F	4	1	23	F
4351	2	55	8	2	2	1	14	1	38	F	3	3	26	M
4352	3	55	11	4	2	1	14	1	57	F	13	1	21	F
4353	2	55	6	4	1	4	14	1	63	M	12	1	58	F
4354	2	35	8	6	1	1	14	3	30	M	12	1	35	F
4355	3	50	13	5	2	1	14	1	59	F	12	1	22	M
4357	3	50	11	2	1	1	14	1	84	M	12	1	77	F
4358	2	55	12	4	1	1	14	1	51	F	13	1	22	M
4359	2	55	6	3	2	2	14	1	32	F	12	1	33	F
4360	2	55	17	1	4	1	14	1	19	F	3	1	29	F
4361	3	55	19	4	2	1	14	1	36	F	13	12	48	M
4362	2	55	11	6	1	1	14	1	17	M	12	1	41	M
4366	3	55	13	2	2	1	14	1	67	F	12	1	46	F
4370	3	55	15	2	1	1	14	1	56	F	12	1	61	F
4371	2	45	14	1	1	1	14	2	30	M	12	1	41	M
4372	2	55	15	5	1	1	14	1	76	M	8	1	48	F
4373	2	55	16	6	1	1	14	3	17	M	12	1	31	M
4374	3	55	18	4	1	1	14	1	18	M	13	1	34	M
4375	3	55	12	2	2	1	14	1	31	M	12	1	24	F
4376	2	55	10	5	1	1	14	1	24	M	12	3	49	F
4377	3	55	15	6	2	1	14	1	54	F	12	1	33	M
4378	3	55	8	6	1	1	14	1	51	F	12	1	35	M
4379	2	55	17	5	2	1	14	2	62	M	12	1	49	F
4381	2	55	17	6	2	3	14	3	21	M	12	1	55	M
4382	2	55	18	4	1	4	14	1	17	F	12	3	61	M
4383	3	55	19	4	1	1	14	2	30	M	3	1	41	M
4384	2	55	16	5	1	1	14	1	28	F	12	1	20	F
4385	3	55	11	1	5	1	14	1	20	F	3	1	21	M
4388	3	55	22	2	5	4	14	1	22	M	12	1	30	M
4391	2	55	19	1	1	4	14	1	67	M	12	1	30	M
4392	2	45	19	6	5	4	16	1	18	F	1	1	61	F
4393	2	45	19	4	1	4	16	1	19	F	12	1	29	F
4394	2	45	12	6	4	1	16	2	19	M	12	1	52	F
4396	2	45	15	6	1	1	16	1	16	M	12	1	20	F
4398	2	35	14	3	1	1	16	1	19	M	12	1	68	F
4399	2	45	7	5	1	1	16	1	74	M	12	1	24	M
4400	2	45	12	4	1	1	16	3	66	M	12	2	43	M
4402	2	45	14	1	2	1	16	1	25	F	12	1	36	F
4404	2	35	16	3	1	1	16	1	22	F	3	1	30	F
4405	2	45	13	4	5	1	16	1	40	M	13	1	35	M
4410	3	25	9	7	1	1	19	1	52	M	13	2	58	M
4415	2	25	12	2	1	1	19	1	85	M	4	1	17	F
4419	2	55	7	3	5	2	7	1	31	M	11	3	55	M
4423	2	45	17	4	1	1	16	1	23	M	12	1	18	M
4429	3	45	7	3	2	2	16	1	17	M	3	1	52	M
4431	2	45	5	6	1	4	16	1	61	F	3	3	58	M
4445	2	45	16	4	4	1	16	1	48	F	4	3	52	F
4450	2	45	12	6	1	1	16	1	41	M	3	1	38	F
4451	2	50	17	6	1	1	16	1	29	F	3	1	58	F
4452	2	50	8	4	5	1	16	1	27	M	3	1	40	F
4454	2	35	9	7	1	1	17	1	30	F	4	1	23	F
4456	2	55	16	5	1	1	19	1	24	M	11	1	33	F
4458	2	40	11	4	1	1	19	1	44	M	12	1	42	F
4461	3	55	6	5	5	5	7	1	22	M	13	1	33	M
4462	2	25	18	3	2	1	16	1	16	F	12	1	15	F
4463	2	25	13	5	1	1	16	1	66	F	3	2	68	M
4466	1	40	17	2	2	4	16	2	58	M	3	1	57	M
4467	1	35	10	2	2	1	16	1	79	M	12	1	46	F
4469	2	35	14	2	4	1	16	1	18	F	12	1	63	F
4470	1	35	16	3	2	1	16	1	47	F	12	1	26	F
4476	2	45	18	7	1	1	16	1	32	F	12	1	31	M
4477	2	50	6	4	2	1	16	29	51	M	3	1	20	F
4498	3	45	14	7	1	1	16	1	86	F	3	1	22	F
4499	3	45	16	5	1	1	16	1	17	M	13	1	82	F
4501	2	40	17	7	1	1	16	1	69	F	12	1	54	F
4503	2	40	21	6	1	3	16	1	41	F	12	1	71	F
4504	3	45	17	5	1	1	16	1	44	F	12	1	24	M
4505	3	40	16	5	1	1	16	1	21	F	3	1	68	M
4507	2	40	7	4	1	1	16	1	16	F	12	1	50	F
4513	2	35	18	3	1	1	17	1	35	M	3	1	44	F
4514	2	40	11	2	1	1	17	3	52	M	3	2	45	M
4515	2	35	10	2	2	1	14	3	33	F	9	1	64	M
4527	2	55	19	6	4	1	2	1	29	F	12	1	61	F
4528	2	55	20	3	2	1	2	1	31	F	12	1	50	F
4529	2	55	16	3	1	1	2	1	24	M	4	1	67	F
4533	2	55	6	6	2	5	2	3	42	M	12	1	55	M
4534	3	55	15	2	5	1	2	1	17	M	3	1	38	F
4536	3	55	12	5	1	1	2	3	41	M	1	1	46	F
4537	2	25	14	5	2	1	17	1	19	F	3	1	24	F
4538	2	25	18	7	1	1	17	1	60	M	12	1	43	F
4548	3	35	18	5	1	1	9	3	54	M	11	1	57	F
4549	2	25	9	2	1	1	19	1	40	F	1	1	23	F
4551	2	25	16	5	2	1	19	1	21	F	11	1	21	F
4554	3	25	8	6	1	1	0	2	46	M	3	12	46	M
4555	2	25	11	4	5	1	19	21	43	M	3	4	48	M
4557	2	25	12	3	1	1	17	4	22	M	1	24	57	F
4558	2	25	15	6	2	1	19	1	23	M	3	1	48	F
4575	1	70	17	6	2	1	12	1	52	M	12	1	48	M
4577	1	70	17	4	4	1	12	1	20	M	12	1	60	M
4580	3	70	16	4	1	1	12	1	37	M	12	3	51	M
4581	3	70	15	7	2	1	12	1	52	M	12	1	59	M
4582	2	45	18	2	2	1	12	1	35	M	8	1	33	M
4589	3	70	14	2	2	1	12	1	30	M	3	2	49	M
4593	3	35	17	6	2	4	14	1	21	M	12	1	54	F
4594	2	35	11	2	5	1	14	1	79	F	4	2	40	F
4595	2	35	12	4	4	1	14	3	35	F	3	1	65	M
4596	3	45	18	7	1	1	14	1	18	M	12	1	66	M
4597	2	35	11	4	2	1	14	1	23	M	9	1	71	F
4598	3	35	16	4	2	1	14	3	50	M	3	3	41	M
4599	2	35	0	5	1	4	14	1	26	M	12	3	19	F
4600	3	35	21	1	1	5	14	1	28	F	12	1	27	M
4601	3	35	11	5	2	1	14	1	27	M	12	1	68	F
4602	2	35	9	5	1	1	14	1	25	F	4	1	63	F
4603	2	35	10	7	1	1	14	1	34	F	12	1	24	F
4604	2	35	18	3	1	4	14	2	52	M	12	1	43	F
4605	2	45	21	2	1	4	16	1	30	M	4	1	49	M
4606	3	45	9	4	1	1	16	3	76	M	12	1	49	F
4607	2	45	12	7	2	1	16	1	45	F	12	1	59	F
4608	2	40	11	3	4	1	16	2	59	M	12	1	80	M
4609	2	50	12	7	1	1	16	2	61	M	12	1	58	F
4610	2	50	11	3	1	1	16	1	76	F	12	3	44	M
4612	2	50	10	7	1	1	16	1	78	M	13	1	66	M
4613	2	50	7	4	6	2	16	3	52	F	13	1	56	M
4615	2	45	16	5	6	1	16	1	20	M	12	2	46	M
4616	2	25	17	2	1	4	17	1	71	F	3	1	66	M
4618	3	45	17	6	4	5	16	1	85	F	10	1	61	M
4619	3	45	7	6	2	1	16	1	43	M	12	1	40	M
4620	2	45	19	6	1	5	16	1	60	F	13	1	33	F
4621	2	40	16	6	1	1	16	3	52	F	12	1	47	M
4626	2	45	11	7	2	1	16	3	60	M	13	1	28	M
4627	2	45	13	6	1	1	16	1	35	M	3	1	62	F
4628	2	35	18	2	2	1	16	1	57	M	12	1	81	M
4630	3	45	15	5	1	1	16	1	16	M	3	1	51	M
4631	2	45	17	4	2	1	16	1	23	M	12	1	36	F
4633	2	45	10	7	1	1	16	1	72	F	12	1	42	F
4636	2	45	12	6	1	1	16	1	25	M	6	12	37	M
4637	2	45	6	3	1	4	16	1	48	M	8	1	50	F
4639	2	45	10	1	1	1	16	1	22	F	12	1	38	F
4641	3	45	19	4	2	5	16	1	44	F	12	1	62	F
4644	3	55	17	2	5	1	9	1	21	M	1	1	29	M
4654	2	25	13	6	5	1	17	1	37	M	9	1	38	M
4656	2	25	18	6	1	1	19	1	19	M	11	1	44	F
4657	2	45	8	5	1	1	17	1	17	M	12	1	24	F
4661	2	40	6	4	4	2	17	1	46	F	3	1	16	F
4663	2	40	17	3	1	1	17	1	33	F	12	1	24	F
4664	2	50	5	2	1	4	17	1	23	F	4	1	43	M
4665	2	35	18	3	4	5	17	1	18	M	12	1	35	F
4666	3	45	10	4	5	1	17	1	32	M	12	1	28	M
4672	1	70	6	5	1	1	11	1	19	M	12	1	17	M
4675	2	40	11	3	2	1	16	1	82	M	12	1	32	M
4677	2	50	14	3	2	1	14	1	18	F	12	1	31	F
4679	2	45	18	3	2	4	14	1	73	F	3	1	22	F
4680	2	50	17	2	1	3	14	1	76	M	3	1	29	F
4681	3	50	17	2	1	5	14	1	48	F	12	1	52	F
4682	3	50	13	3	2	1	14	1	20	M	12	1	17	F
4683	2	50	11	6	1	1	14	1	67	F	3	1	20	M
4684	3	50	6	6	1	2	14	1	16	F	3	1	24	M
4685	2	50	12	7	2	1	14	1	23	F	12	1	61	F
4686	2	50	11	7	4	1	14	1	38	F	12	1	29	M
4687	3	50	10	4	1	1	14	1	35	F	12	1	31	F
4688	2	45	10	5	1	1	16	1	55	F	4	3	22	M
4689	3	50	14	4	1	1	14	1	18	M	12	1	62	M
4690	2	50	12	7	1	1	14	1	72	F	12	1	46	F
4692	2	45	13	5	8	6	14	1	47	F	8	1	41	F
4693	2	50	14	6	1	1	14	1	22	F	4	1	54	M
4694	3	50	9	2	1	1	14	1	58	F	13	2	34	F
4695	2	50	17	5	2	1	14	1	25	M	3	2	45	M
4697	3	50	15	3	2	2	14	1	26	F	3	3	46	F
4698	2	50	16	3	1	1	14	1	82	M	3	1	17	F
4699	3	50	22	5	1	4	14	3	38	F	13	1	50	F
4700	2	50	10	4	1	1	14	1	76	F	3	1	52	F
4701	2	50	16	4	2	1	14	1	16	M	12	1	44	F
4704	2	50	9	6	2	1	14	1	52	F	3	1	33	F
4705	2	50	8	6	2	1	14	1	16	M	4	2	46	F
4706	3	50	10	3	1	1	14	1	51	M	12	3	67	M
4707	2	50	12	7	1	1	14	1	56	M	12	1	17	F
4708	3	50	18	6	2	4	14	1	78	F	12	3	50	M
4709	2	50	7	3	1	2	14	1	46	F	3	1	56	M
4710	3	50	11	7	5	1	14	1	53	F	3	1	20	M
4712	2	50	13	2	5	1	14	1	19	M	1	1	34	M
4713	3	25	13	2	5	1	19	1	35	M	3	2	52	M
4715	1	55	11	6	2	1	12	1	26	F	12	1	57	F
4719	3	25	6	5	1	1	19	1	46	F	11	3	43	F
4720	2	45	9	5	1	5	16	1	27	M	9	1	42	M
4722	2	55	2	7	1	5	6	1	22	F	4	3	22	M
4726	2	30	16	6	1	1	14	1	18	F	4	1	25	F
4728	2	40	12	6	1	1	14	1	65	M	12	1	41	F
4729	2	40	13	6	1	1	14	1	86	F	3	3	45	M
4730	3	35	13	5	2	1	14	2	30	F	3	1	20	F
4736	3	30	15	4	1	1	14	1	43	F	13	1	47	F
4740	2	35	10	5	5	1	14	1	54	F	12	1	24	F
4743	3	55	15	1	5	1	14	1	29	M	1	1	38	M
4757	1	30	16	5	2	1	11	1	20	F	12	3	43	M
4758	3	25	9	6	1	1	19	1	40	M	12	1	31	F
4762	3	25	16	6	1	1	19	1	53	M	12	1	44	F
4765	3	45	16	5	5	1	6	1	39	F	1	1	39	M
4766	3	55	13	3	5	1	6	1	73	M	3	3	49	M
4775	2	25	16	7	1	1	7	1	31	M	3	1	29	M
4776	3	25	10	5	2	1	7	1	57	F	3	1	39	M
4782	3	55	9	2	5	1	7	1	32	M	3	1	66	M
4784	2	35	17	4	1	1	14	1	41	F	13	3	52	M
4785	2	35	12	6	4	1	14	1	23	M	12	1	20	F
4786	2	25	8	2	1	1	14	1	33	F	12	1	26	M
4789	2	30	11	5	1	1	17	1	20	M	3	2	40	F
4790	2	25	19	4	5	3	17	1	62	M	12	3	19	M
4791	2	30	15	5	2	1	17	1	63	M	8	1	23	F
4792	3	30	14	3	1	1	17	1	54	M	3	1	20	F
4793	2	30	12	5	5	1	17	1	18	F	7	1	44	F
4802	3	55	17	5	2	3	2	1	16	M	12	1	38	F
4808	3	25	13	2	1	1	19	1	63	F	11	1	45	M
4809	3	25	10	7	1	1	19	3	32	M	11	1	36	M
4810	2	55	11	6	1	1	6	1	57	F	7	3	61	M
4811	2	55	11	1	2	1	6	4	48	M	3	1	77	F
4813	2	35	16	1	2	1	16	1	74	F	7	1	22	F
4814	3	30	10	3	1	1	16	1	53	F	8	1	62	F
4816	2	25	14	6	2	1	14	2	64	F	12	3	42	M
4819	3	25	16	6	2	1	19	1	33	F	11	1	23	M
4821	2	30	7	3	1	1	16	1	16	M	1	1	26	F
4822	2	50	3	1	1	4	16	1	23	M	4	1	19	F
4823	2	30	15	3	2	1	16	3	43	F	12	4	40	M
4825	2	55	7	5	5	1	16	12	55	M	9	1	19	F
4826	3	55	14	6	5	1	16	1	55	M	8	1	18	M
4827	2	45	13	6	1	1	16	1	22	M	7	4	52	F
4831	2	25	14	3	1	1	17	1	32	M	3	1	17	M
4832	3	25	19	6	1	5	19	1	17	F	11	1	27	M
4835	2	55	14	1	1	1	0	3	65	M	3	1	35	F
4837	2	35	9	5	1	1	19	1	40	F	4	1	54	F
4842	2	45	8	4	2	1	16	1	40	M	12	1	45	M
4844	2	45	7	5	5	4	16	1	50	F	3	1	18	F
4847	2	45	17	5	1	1	16	1	61	M	3	1	47	F
4849	3	45	16	3	1	1	16	1	46	F	12	1	38	F
4851	2	45	18	4	1	1	16	1	58	F	4	1	53	M
4853	2	45	18	6	1	1	16	1	33	F	3	1	49	F
4854	3	45	11	6	1	1	16	1	31	F	3	1	67	M
4857	2	45	7	2	4	1	16	1	22	M	12	1	61	F
4858	3	45	10	2	2	1	16	1	27	F	12	1	46	M
4859	2	45	11	5	1	1	16	1	67	M	3	1	51	M
4861	2	45	17	5	2	1	16	1	29	M	3	2	24	F
4862	2	45	8	7	1	1	16	1	40	M	12	1	40	M
4863	2	45	16	3	2	1	16	1	66	F	3	1	64	F
4864	2	45	7	5	5	1	16	1	20	F	3	1	48	M
4865	2	45	15	6	2	1	16	1	61	M	3	3	59	M
4866	2	45	15	4	1	1	16	1	47	F	12	1	58	F
4867	2	0	13	5	8	6	16	1	46	M	12	1	52	F
4868	3	45	18	5	5	4	16	1	17	M	6	1	31	M
4869	2	45	12	1	5	1	16	1	63	M	12	1	64	F
4873	3	50	6	6	4	4	14	1	22	M	3	1	49	F
4875	3	45	14	3	2	1	14	12	21	M	12	1	43	F
4877	2	25	15	4	1	1	19	1	64	F	4	1	24	M
4879	2	25	7	3	5	4	17	10	32	M	12	3	62	M
4883	2	25	14	5	5	1	16	1	30	M	12	1	22	F
4888	2	25	10	3	2	1	19	2	46	M	13	1	38	F
4889	3	25	15	4	1	1	19	1	17	M	3	1	46	M
4892	2	30	10	1	2	1	16	12	37	M	3	3	68	M
4893	2	25	17	2	2	3	9	1	23	F	3	1	31	F
4897	2	35	17	7	1	5	14	1	51	M	3	1	25	F
4899	2	35	16	3	4	3	14	1	34	F	8	1	59	F
4902	2	35	15	3	4	1	14	1	23	M	12	1	34	M
4904	2	35	18	4	1	1	14	1	47	F	4	1	26	F
4905	2	35	21	4	1	4	14	1	26	F	12	2	46	M
4911	2	30	9	3	1	1	14	2	33	M	3	1	24	M
4916	3	45	21	5	5	5	17	1	51	M	3	1	25	F
4917	2	25	9	6	5	1	17	1	39	M	1	1	20	F
4918	2	25	10	2	1	1	17	3	61	M	4	1	52	M
4921	2	35	17	5	1	4	16	1	41	M	12	1	59	M
4925	3	55	17	1	2	1	7	1	27	M	1	1	24	M
4926	2	35	12	6	2	1	19	1	87	F	3	1	29	F
4932	2	45	14	5	1	1	16	1	20	M	12	1	18	F
4935	3	25	11	5	1	1	17	1	66	F	7	1	77	F
4937	3	55	17	7	4	1	9	1	63	F	12	3	44	M
4939	3	25	16	5	2	1	19	30	48	F	7	1	44	M
4942	2	35	11	6	4	1	14	1	21	M	12	3	63	M
4946	2	40	18	7	1	4	16	1	56	F	3	1	35	M
4949	2	45	18	7	1	1	16	1	52	M	4	1	43	M
4952	2	45	10	4	5	1	16	1	62	M	12	1	41	F
4959	2	25	16	2	2	1	17	1	21	M	12	1	32	M
4966	2	35	18	6	1	1	16	3	20	M	12	1	46	F
4969	2	55	18	2	1	5	14	1	82	F	12	1	59	M
4971	2	50	10	7	2	1	14	1	38	F	13	1	38	M
4974	2	55	17	2	1	1	14	1	40	M	3	1	20	M
4981	1	70	15	3	1	1	11	1	45	M	1	1	39	F
5000	2	45	7	3	1	1	16	1	36	F	12	1	42	F
5003	3	55	18	7	1	1	7	1	46	F	7	3	63	M
5006	2	55	12	5	2	1	14	1	80	M	8	3	60	M
5009	2	55	8	6	3	1	14	3	61	M	4	29	52	M
5010	3	55	17	7	2	1	14	1	20	M	8	1	45	M
5011	2	55	15	4	2	1	14	1	70	M	3	1	50	F
5013	2	35	15	7	4	1	9	1	39	F	3	1	58	M
5016	1	40	18	2	1	1	16	1	58	F	3	1	46	M
5022	2	25	11	3	1	1	19	1	36	M	1	1	30	M
5024	2	25	18	4	1	4	16	1	52	M	12	1	45	M
5028	2	45	15	5	5	1	16	1	28	M	12	1	54	M
5030	2	45	14	3	1	1	14	1	75	F	3	1	29	F
[truncated: 112,667 more rows]
